# Supplementary material for: The calcium channel proteins ORAI3 and STIM1 mediate TGF-β induced Snai1 expression
Source: Oncotarget. 2018 Jun 29;9(50):29468–83. doi: 10.18632/oncotarget.25672 (PMC6047677; doi:10.18632/oncotarget.25672)
Supplement: Supplementary file 2 [file oncotarget-09-29468-s002.xlsx]

## Sheet: TGFb_vs_DMSO_sig
	TGF-β vs DMSO significant DEGs
GeneID	description	baseMean	log2FoldChange	lfcSE	stat	pvalue	padj
Lce1g	late cornified envelope 1G	3608.8	8.18922	0.32834	24.9413	2.65581e-137	8.14449e-135
Il11	interleukin 11	17504.5	7.77119	0.185082	41.9877	0	0
Gpr123	NA	1666.06	7.76105	0.369411	21.0093	5.39512e-98	8.03616e-96
Ctsw	cathepsin W	5013.82	7.58443	0.214263	35.3978	1.84846e-274	2.89099e-271
Iglon5	IgLON family member 5	4730.86	7.38431	0.27267	27.0815	1.62615e-161	7.70697e-159
Lgr6	leucine-rich repeat-containing G protein-coupled receptor 6	4405.38	7.36852	0.2203	33.4476	2.78736e-245	3.11388e-242
Pkp1	plakophilin 1	1717.65	7.0926	0.301548	23.5206	2.50815e-122	6.12929e-120
Pcolce2	procollagen C-endopeptidase enhancer 2	1713.66	7.00071	0.276882	25.2841	4.77764e-141	1.55672e-138
Tmem119	transmembrane protein 119	473.897	6.92127	0.451511	15.3291	4.88403e-53	2.71837e-51
Col7a1	collagen, type VII, alpha 1	13435.5	6.84369	0.217188	31.5104	6.24905e-218	4.88676e-215
Ntsr1	neurotensin receptor 1	799.238	6.83214	0.442616	15.4358	9.40267e-54	5.34756e-52
Mmp9	matrix metallopeptidase 9	1469.66	6.69771	0.271409	24.6775	1.86561e-134	5.40336e-132
Lce1f	late cornified envelope 1F	426.615	6.6757	0.434053	15.3799	2.23168e-53	1.25102e-51
Nat8l	N-acetyltransferase 8-like	1548.19	6.66246	0.313112	21.2782	1.80747e-100	2.85543e-98
Kif26b	kinesin family member 26B	425.961	6.45414	0.449777	14.3497	1.07061e-46	5.01329e-45
Srpx2	sushi-repeat-containing protein, X-linked 2	244.23	6.39021	0.452183	14.1319	2.41531e-45	1.07013e-43
Angptl2	angiopoietin-like 2	2994.72	6.37436	0.260323	24.4863	2.06564e-132	5.76903e-130
Lce1h	late cornified envelope 1H	223.508	6.36302	0.457783	13.8996	6.36604e-44	2.69094e-42
Cldn4	claudin 4	843.693	6.28185	0.365741	17.1757	4.03813e-66	3.41386e-64
Thbs1	thrombospondin 1	168184	6.20866	0.12276	50.5758	0	0
Ccbe1	collagen and calcium binding EGF domains 1	12031.6	6.12764	0.128041	47.8567	0	0
Mcpt8	mast cell protease 8	461.95	6.1043	0.388819	15.6996	1.52185e-55	9.40781e-54
Serpine1	serine (or cysteine) peptidase inhibitor, clade E, member 1	183887	6.09435	0.144824	42.081	0	0
Crispld2	cysteine-rich secretory protein LCCL domain containing 2	360.977	6.07859	0.451381	13.4667	2.45754e-41	9.75531e-40
Elmod1	ELMO/CED-12 domain containing 1	368.037	6.02406	0.444144	13.5633	6.60919e-42	2.66412e-40
Prss46	protease, serine 46	290.051	5.92144	0.458845	12.9051	4.21249e-38	1.49057e-36
Wnt9a	wingless-type MMTV integration site family, member 9A	4396.31	5.90787	0.220696	26.7693	7.37131e-158	3.11587e-155
Has2	hyaluronan synthase 2	339.615	5.74634	0.47934	11.988	4.10566e-33	1.2566e-31
Cd40	CD40 antigen	300.561	5.64921	0.365083	15.4738	5.2157e-54	3.03247e-52
Gm1045	predicted gene 1045	414.874	5.5759	0.379015	14.7116	5.43432e-49	2.64775e-47
Serinc2	serine incorporator 2	876.643	5.56908	0.285244	19.5239	6.87488e-85	8.08444e-83
Tesc	tescalcin	773.827	5.53133	0.251146	22.0244	1.6829e-107	3.06053e-105
Megf10	multiple EGF-like-domains 10	1794.59	5.47077	0.275296	19.8723	7.0671e-88	8.91366e-86
Pcdh18	protocadherin 18	201.137	5.44991	0.399999	13.6248	2.85123e-42	1.15527e-40
Rxfp3	relaxin family peptide receptor 3	189.366	5.44785	0.409934	13.2896	2.66064e-40	1.01742e-38
Klhl30	kelch-like 30	2307.02	5.4153	0.218195	24.8186	5.65191e-136	1.69992e-133
Siglecg	sialic acid binding Ig-like lectin G	887.814	5.34009	0.298495	17.8901	1.40953e-71	1.35246e-69
Chst11	carbohydrate sulfotransferase 11	6774.39	5.30683	0.152571	34.7828	4.43271e-265	5.3329e-262
Ssc5d	scavenger receptor cysteine rich family, 5 domains	411.673	5.21144	0.33691	15.4683	5.6749e-54	3.28724e-52
Angpt4	angiopoietin 4	208.443	5.20884	0.454269	11.4664	1.94542e-30	5.36621e-29
Adamtsl2	ADAMTS-like 2	103.374	5.20327	0.50451	10.3135	6.12243e-25	1.33923e-23
Pdgfrb	platelet derived growth factor receptor, beta polypeptide	394.866	5.17849	0.317283	16.3214	6.95669e-60	4.96816e-58
Tarm1	T cell-interacting, activating receptor on myeloid cells 1	154.326	5.16625	0.4816	10.7273	7.58081e-27	1.8129e-25
Gpc1	glypican 1	4257.57	5.15878	0.155445	33.1872	1.64905e-241	1.71941e-238
Piezo2	piezo-type mechanosensitive ion channel component 2	89.802	5.11132	0.465897	10.9709	5.27362e-28	1.31337e-26
Chrna1	cholinergic receptor, nicotinic, alpha polypeptide 1 (muscle)	1080.63	5.11099	0.258453	19.7753	4.85506e-87	5.97899e-85
Col5a3	collagen, type V, alpha 3	3857.49	5.09108	0.189974	26.7988	3.33564e-158	1.44915e-155
Tspan18	tetraspanin 18	2091	5.06306	0.235333	21.5145	1.13981e-102	1.87649e-100
Scn5a	sodium channel, voltage-gated, type V, alpha	739.2	5.06231	0.275182	18.3962	1.40933e-75	1.42206e-73
Ltbp2	latent transforming growth factor beta binding protein 2	154.244	5.0204	0.425334	11.8034	3.74723e-32	1.11632e-30
6030419C18Rik	RIKEN cDNA 6030419C18 gene	1577.41	5.01607	0.186998	26.8242	1.68914e-158	7.54806e-156
Tmem151b	transmembrane protein 151B	511.305	4.95652	0.349324	14.1889	1.07347e-45	4.82445e-44
Rarres1	retinoic acid receptor responder (tazarotene induced) 1	121.673	4.92125	0.443436	11.098	1.28287e-28	3.27844e-27
Sprr2k	small proline-rich protein 2K	59.1221	4.91787	0.508062	9.67966	3.67922e-22	7.17494e-21
Ramp1	receptor (calcitonin) activity modifying protein 1	1432.39	4.79843	0.19336	24.8161	6.01476e-136	1.77492e-133
Ak1	adenylate kinase 1	10064.3	4.78979	0.136738	35.0289	8.17886e-269	1.16289e-265
Megf6	multiple EGF-like-domains 6	94.6654	4.70047	0.446976	10.5162	7.27753e-26	1.65919e-24
Ucn2	urocortin 2	90.75	4.67482	0.499417	9.36054	7.93311e-21	1.42287e-19
Ret	ret proto-oncogene	317.059	4.61899	0.352479	13.1043	3.11115e-39	1.1476e-37
Acsbg1	acyl-CoA synthetase bubblegum family member 1	11864	4.61647	0.132633	34.8064	1.94942e-265	2.54075e-262
Fcrlb	Fc receptor-like B	131.93	4.57991	0.439222	10.4273	1.86046e-25	4.14496e-24
Prrx2	paired related homeobox 2	287.763	4.57563	0.326912	13.9965	1.63717e-44	7.07332e-43
Col1a1	collagen, type I, alpha 1	1205.22	4.55135	0.235864	19.2965	5.74919e-83	6.56331e-81
Mmp10	matrix metallopeptidase 10	360.586	4.54737	0.292404	15.5517	1.54969e-54	9.21563e-53
Fxyd5	FXYD domain-containing ion transport regulator 5	2434.39	4.52552	0.16957	26.6882	6.45935e-157	2.59037e-154
Greb1	gene regulated by estrogen in breast cancer protein	225.093	4.52449	0.374026	12.0967	1.09889e-33	3.43046e-32
Sned1	sushi, nidogen and EGF-like domains 1	738.167	4.47166	0.264749	16.8902	5.31621e-64	4.26387e-62
Lrrc4c	leucine rich repeat containing 4C	105.276	4.46415	0.482866	9.24511	2.34992e-20	4.07459e-19
Spn	sialophorin	204.326	4.43697	0.374946	11.8336	2.61612e-32	7.83834e-31
Rasl12	RAS-like, family 12	520.413	4.40375	0.27047	16.2819	1.32777e-59	9.35418e-58
Fbln2	fibulin 2	136905	4.40314	0.0943372	46.6745	0	0
Col11a1	collagen, type XI, alpha 1	51.4072	4.39882	0.54811	8.02544	1.01165e-15	1.35118e-14
Fam132b	NA	876.804	4.38626	0.291998	15.0216	5.30484e-51	2.72025e-49
Lmcd1	LIM and cysteine-rich domains 1	9782.8	4.38089	0.0984094	44.517	0	0
Frmpd1	FERM and PDZ domain containing 1	314.767	4.36246	0.329357	13.2454	4.7989e-40	1.82172e-38
Capg	capping protein (actin filament), gelsolin-like	4767.13	4.34324	0.188778	23.0072	3.95012e-117	7.9205e-115
Dll4	delta-like 4 (Drosophila)	207.19	4.33477	0.378673	11.4472	2.42741e-30	6.64881e-29
Crlf1	cytokine receptor-like factor 1	1011.63	4.32295	0.206999	20.8839	7.5066e-97	1.10758e-94
Cdh15	cadherin 15	65.4685	4.31753	0.515477	8.37579	5.48531e-17	7.88513e-16
Tnnt2	troponin T2, cardiac	6911.08	4.30672	0.103222	41.7228	0	0
Spsb1	splA/ryanodine receptor domain and SOCS box containing 1	3072.84	4.27669	0.132996	32.1566	7.14405e-227	6.57252e-224
Pstpip1	proline-serine-threonine phosphatase-interacting protein 1	695.842	4.24882	0.273481	15.5361	1.97732e-54	1.17142e-52
Tg	thyroglobulin	163.559	4.24879	0.37286	11.3951	4.42098e-30	1.2046e-28
Gm2115	predicted gene 2115	211.504	4.23827	0.369256	11.4779	1.70418e-30	4.71741e-29
Cdk5r2	cyclin-dependent kinase 5, regulatory subunit 2 (p39)	1294.25	4.20746	0.233387	18.0278	1.17803e-72	1.15152e-70
Csdc2	cold shock domain containing C2, RNA binding	334.036	4.20341	0.306154	13.7297	6.7374e-43	2.77297e-41
Gatsl3	GATS protein-like 3	2227.42	4.19628	0.184306	22.768	9.51197e-115	1.79238e-112
Wnt1	wingless-type MMTV integration site family, member 1	100.45	4.16094	0.500482	8.31386	9.26354e-17	1.31472e-15
Nt5e	5' nucleotidase, ecto	7833.23	4.15701	0.178705	23.2618	1.08067e-119	2.31531e-117
Prss22	protease, serine 22	556.239	4.15428	0.276112	15.0456	3.68723e-51	1.89698e-49
Arid3c	AT rich interactive domain 3C (BRIGHT-like)	147.812	4.14804	0.498587	8.31959	8.8267e-17	1.25386e-15
2310007B03Rik	RIKEN cDNA 2310007B03 gene	29513.2	4.14616	0.13857	29.9212	1.04445e-196	7.10228e-194
Baalc	brain and acute leukemia, cytoplasmic	170.128	4.12286	0.377135	10.9321	8.09932e-28	2.00116e-26
Notch4	notch 4	650.388	4.09935	0.213576	19.1939	4.16176e-82	4.71666e-80
Nppb	natriuretic peptide type B	88.2992	4.08738	0.520723	7.84942	4.17964e-15	5.27174e-14
Cemip	cell migration inducing protein, hyaluronan binding	1569.83	4.06743	0.216947	18.7484	1.99339e-78	2.10653e-76
Sorcs2	sortilin-related VPS10 domain containing receptor 2	1229.65	4.05584	0.160673	25.2429	1.35481e-140	4.23785e-138
Elfn1	leucine rich repeat and fibronectin type III, extracellular 1	63.156	4.02707	0.498027	8.08605	6.16324e-16	8.36745e-15
Serpinb9e	serine (or cysteine) peptidase inhibitor, clade B, member 9e	160.123	3.99856	0.486879	8.21265	2.16358e-16	3.01054e-15
Kcnq3	potassium voltage-gated channel, subfamily Q, member 3	79.6568	3.99021	0.458987	8.69352	3.51371e-18	5.42492e-17
Olfm2	olfactomedin 2	854.271	3.98171	0.245898	16.1925	5.69356e-59	3.94014e-57
Srgap3	SLIT-ROBO Rho GTPase activating protein 3	2158.19	3.97378	0.13683	29.0417	1.95888e-185	1.17834e-182
Lef1	lymphoid enhancer binding factor 1	60.3319	3.95789	0.494105	8.01022	1.14503e-15	1.52023e-14
Mdfi	MyoD family inhibitor	55.8308	3.91814	0.536933	7.29727	2.9366e-13	3.25734e-12
Arc	activity regulated cytoskeletal-associated protein	328.194	3.91194	0.380348	10.2852	8.22e-25	1.79054e-23
Fgfr1	fibroblast growth factor receptor 1	4264.42	3.88543	0.15998	24.2869	2.69573e-130	7.14596e-128
Ctla2a	cytotoxic T lymphocyte-associated protein 2 alpha	3874.26	3.87777	0.165455	23.437	1.79244e-121	4.24755e-119
Uts2b	urotensin 2B	1044.59	3.87292	0.192203	20.1502	2.68257e-90	3.55554e-88
Krtap1-5	keratin associated protein 1-5	55.9151	3.86643	0.531815	7.27025	3.5882e-13	3.94652e-12
Dyrk3	dual-specificity tyrosine-(Y)-phosphorylation regulated kinase 3	3726.42	3.85887	0.169445	22.7736	8.38039e-115	1.59841e-112
Adamts16	a disintegrin-like and metallopeptidase (reprolysin type) with thrombospondin type 1 motif, 16	195.02	3.85638	0.453751	8.49889	1.91407e-17	2.81619e-16
Ldlrad4	low density lipoprotein receptor class A domain containing 4	2273.09	3.80714	0.163834	23.2378	1.89058e-119	3.99576e-117
Grem1	gremlin 1, DAN family BMP antagonist	243.347	3.80629	0.341621	11.1419	7.84644e-29	2.02506e-27
Sphk1	sphingosine kinase 1	3262.2	3.7961	0.142125	26.7096	3.63921e-157	1.49782e-154
Fam167a	family with sequence similarity 167, member A	251.404	3.79355	0.3313	11.4505	2.33749e-30	6.41374e-29
Adamts12	a disintegrin-like and metallopeptidase (reprolysin type) with thrombospondin type 1 motif, 12	37.616	3.75914	0.567153	6.62809	3.40055e-11	3.18471e-10
Wnt7a	wingless-type MMTV integration site family, member 7A	1075.33	3.75863	0.248098	15.1498	7.60069e-52	4.01604e-50
Il13ra2	interleukin 13 receptor, alpha 2	64.6922	3.73917	0.509966	7.3322	2.26408e-13	2.53655e-12
Serpina4-ps1	serine (or cysteine) peptidase inhibitor, clade A, member 4, pseudogene 1	53.7154	3.71577	0.541583	6.86094	6.84096e-12	6.78457e-11
Chst8	carbohydrate (N-acetylgalactosamine 4-0) sulfotransferase 8	1305.43	3.68266	0.209952	17.5405	7.02704e-69	6.42707e-67
Fam101b	NA	4877.23	3.67695	0.169235	21.7268	1.14454e-104	1.96709e-102
Gas1	growth arrest specific 1	888.557	3.66432	0.234874	15.6012	7.14084e-55	4.29549e-53
Dlc1	deleted in liver cancer 1	3801.75	3.65837	0.173191	21.1233	4.85784e-99	7.44869e-97
Stab1	stabilin 1	1049.42	3.64707	0.195432	18.6615	1.01797e-77	1.05437e-75
Itga5	integrin alpha 5 (fibronectin receptor alpha)	19039.8	3.64012	0.11979	30.3877	7.9983e-203	5.68606e-200
Wisp2	WNT1 inducible signaling pathway protein 2	693.318	3.63024	0.187347	19.3771	1.20556e-83	1.39667e-81
Pmp22	peripheral myelin protein 22	389	3.61037	0.235704	15.3174	5.85435e-53	3.23541e-51
Phactr2	phosphatase and actin regulator 2	47.8959	3.60882	0.519454	6.94733	3.72267e-12	3.77824e-11
Prr9	proline rich 9	40.3331	3.6025	0.540176	6.66912	2.57348e-11	2.44379e-10
1810041L15Rik	RIKEN cDNA 1810041L15 gene	114.083	3.58089	0.425566	8.41441	3.94867e-17	5.70769e-16
Plxna4	plexin A4	5060.62	3.5803	0.153642	23.3029	4.14291e-120	9.25645e-118
Wbscr28	Williams-Beuren syndrome chromosome region 28 (human)	37.9888	3.57905	0.561971	6.36875	1.90571e-10	1.65769e-09
Pitpnm3	PITPNM family member 3	1876.41	3.52696	0.14659	24.06	6.56338e-128	1.62939e-125
Axin2	axin 2	619.246	3.51763	0.199634	17.6204	1.71718e-69	1.61788e-67
Coro6	coronin 6	1384.01	3.51253	0.319422	10.9965	3.97148e-28	9.98616e-27
Nrp2	neuropilin 2	7546.08	3.46487	0.126015	27.4957	1.97515e-166	9.96495e-164
St8sia2	ST8 alpha-N-acetyl-neuraminide alpha-2,8-sialyltransferase 2	70.5886	3.46158	0.531728	6.51006	7.51191e-11	6.82663e-10
Arhgef19	Rho guanine nucleotide exchange factor (GEF) 19	1098.94	3.45874	0.192893	17.9309	6.7698e-72	6.57638e-70
Gzme	granzyme E	189.642	3.44542	0.342087	10.0718	7.36493e-24	1.53788e-22
Ackr3	atypical chemokine receptor 3	2191.51	3.44051	0.17498	19.6623	4.53846e-86	5.50244e-84
Add2	adducin 2 (beta)	19938.4	3.42795	0.107072	32.0155	6.6426e-225	5.77168e-222
Prss27	protease, serine 27	138.959	3.42204	0.39776	8.60328	7.74668e-18	1.17288e-16
Stac	src homology three (SH3) and cysteine rich domain	470.703	3.41791	0.300838	11.3613	6.51641e-30	1.75718e-28
Gli3	GLI-Kruppel family member GLI3	587.497	3.40636	0.220799	15.4274	1.07028e-53	6.06489e-52
Gpx8	glutathione peroxidase 8 (putative)	160.315	3.4049	0.324927	10.479	1.07912e-25	2.42145e-24
Slco5a1	solute carrier organic anion transporter family, member 5A1	110.373	3.39289	0.444019	7.64133	2.14988e-14	2.60854e-13
Htr1d	5-hydroxytryptamine (serotonin) receptor 1D	224.628	3.38354	0.323935	10.4451	1.54236e-25	3.44116e-24
Sox10	SRY (sex determining region Y)-box 10	56.794	3.37656	0.548472	6.1563	7.44622e-10	6.20452e-09
Ephb2	Eph receptor B2	704.329	3.37522	0.227566	14.8318	9.12446e-50	4.55931e-48
Aif1l	allograft inflammatory factor 1-like	11075.5	3.3621	0.132708	25.3345	1.33084e-141	4.42858e-139
Fbn1	fibrillin 1	31.7886	3.36165	0.581341	5.78258	7.3563e-09	5.52606e-08
Ptgs2	prostaglandin-endoperoxide synthase 2	2985.27	3.35176	0.290981	11.5188	1.06062e-30	2.96215e-29
Aspg	asparaginase	32.8789	3.34151	0.575317	5.80813	6.31739e-09	4.79631e-08
Dynap	dynactin associated protein	44.8543	3.33788	0.55074	6.06072	1.35514e-09	1.10158e-08
Flnc	filamin C, gamma	1244.37	3.33753	0.263327	12.6745	8.19125e-37	2.80945e-35
Wnt11	wingless-type MMTV integration site family, member 11	58.2612	3.33033	0.51825	6.42611	1.30912e-10	1.15872e-09
Rnf152	ring finger protein 152	514.824	3.32099	0.349811	9.49369	2.22995e-21	4.12739e-20
Mxra8	matrix-remodelling associated 8	146.925	3.31874	0.35487	9.35197	8.60277e-21	1.53768e-19
Relt	RELT tumor necrosis factor receptor	1086.53	3.29716	0.203774	16.1805	6.92212e-59	4.76925e-57
Gpbar1	G protein-coupled bile acid receptor 1	775.738	3.27756	0.236122	13.8808	8.28441e-44	3.48302e-42
Il18rap	interleukin 18 receptor accessory protein	1638.4	3.26175	0.205645	15.8611	1.17855e-56	7.68024e-55
Sema4f	sema domain, immunoglobulin domain (Ig), TM domain, and short cytoplasmic domain	68.0104	3.25824	0.508852	6.40311	1.52239e-10	1.3369e-09
Nebl	nebulette	43.3325	3.25635	0.508461	6.40433	1.51033e-10	1.3278e-09
Wisp1	WNT1 inducible signaling pathway protein 1	17966	3.24525	0.160742	20.1892	1.21913e-90	1.62967e-88
Htra1	HtrA serine peptidase 1	337.999	3.24051	0.280265	11.5623	6.39847e-31	1.79663e-29
F2r	coagulation factor II (thrombin) receptor	29603.6	3.23022	0.126611	25.5129	1.41612e-143	4.81482e-141
Drd3	dopamine receptor D3	22.456	3.22569	0.563352	5.72588	1.029e-08	7.60927e-08
Xirp1	xin actin-binding repeat containing 1	50.3714	3.22278	0.548038	5.88058	4.08832e-09	3.17327e-08
Serpinf1	serine (or cysteine) peptidase inhibitor, clade F, member 1	118.437	3.22049	0.395295	8.14706	3.72887e-16	5.11575e-15
Btbd11	BTB (POZ) domain containing 11	1347.73	3.20281	0.158523	20.2041	9.00797e-91	1.21452e-88
Slc4a8	solute carrier family 4 (anion exchanger), member 8	1032.29	3.19981	0.162862	19.6474	6.08084e-86	7.25987e-84
Gareml	NA	38.0083	3.19578	0.577257	5.53614	3.09205e-08	2.18427e-07
Acta1	actin, alpha 1, skeletal muscle	72.3149	3.19393	0.454081	7.03383	2.00947e-12	2.09103e-11
Gdnf	glial cell line derived neurotrophic factor	138.249	3.17776	0.343631	9.24759	2.29615e-20	3.99019e-19
Lsp1	lymphocyte specific 1	1054.37	3.16975	0.253787	12.4898	8.48963e-36	2.80122e-34
Asgr1	asialoglycoprotein receptor 1	41.5094	3.16597	0.520461	6.08302	1.17941e-09	9.66263e-09
Prss23	protease, serine 23	4305.66	3.15813	0.179264	17.6172	1.81853e-69	1.70311e-67
Vgll3	vestigial like family member 3	2291.48	3.14163	0.206972	15.1791	4.86754e-52	2.58062e-50
Tagln	transgelin	838.034	3.14123	0.236343	13.291	2.6121e-40	1.0013e-38
Cd28	CD28 antigen	30.785	3.1346	0.548465	5.71522	1.09561e-08	8.07129e-08
Il6	interleukin 6	27.623	3.1343	0.585116	5.35672	8.47455e-08	5.65825e-07
Rdh8	retinol dehydrogenase 8	52.6488	3.12732	0.558367	5.60083	2.13324e-08	1.52485e-07
Lrrc8c	leucine rich repeat containing 8 family, member C	4707.03	3.11561	0.118128	26.3749	2.65943e-153	9.90323e-151
Oacyl	O-acyltransferase like	144.715	3.11365	0.408068	7.63023	2.3434e-14	2.83674e-13
Rftn1	raftlin lipid raft linker 1	193.467	3.11302	0.333414	9.33679	9.92963e-21	1.76879e-19
Ctla2b	cytotoxic T lymphocyte-associated protein 2 beta	1463.99	3.11095	0.176944	17.5815	3.41413e-69	3.17839e-67
Sox8	SRY (sex determining region Y)-box 8	24.69	3.10491	0.595021	5.21815	1.80724e-07	1.15274e-06
Kif1a	kinesin family member 1A	121.177	3.08064	0.37619	8.18904	2.63317e-16	3.65419e-15
Gja1	gap junction protein, alpha 1	7844.73	3.07218	0.169889	18.0835	4.30231e-73	4.23196e-71
Has2os	hyaluronan synthase 2, opposite strand	28.1138	3.07163	0.588511	5.21933	1.79573e-07	1.14633e-06
Kcnk12	potassium channel, subfamily K, member 12	149.539	3.06577	0.338867	9.04713	1.46782e-19	2.45789e-18
Nupr1	nuclear protein transcription regulator 1	5934.57	3.04727	0.119422	25.517	1.27813e-143	4.44221e-141
Fhod3	formin homology 2 domain containing 3	3288.14	3.04479	0.15941	19.1003	2.50877e-81	2.82282e-79
Chst1	carbohydrate (keratan sulfate Gal-6) sulfotransferase 1	122.945	3.04271	0.36397	8.35978	6.28336e-17	8.98279e-16
Atg9b	autophagy related 9B	1493.54	3.02388	0.316792	9.54531	1.35705e-21	2.55099e-20
Pmepa1	prostate transmembrane protein, androgen induced 1	36939.5	3.0199	0.10721	28.168	1.44378e-174	7.78643e-172
Plb1	phospholipase B1	21.0217	2.99878	0.601076	4.98902	6.06849e-07	3.61291e-06
Sdc3	syndecan 3	10801.8	2.99656	0.129925	23.0637	1.07118e-117	2.17575e-115
Bnc1	basonuclin 1	831.065	2.99233	0.21326	14.0313	1.00246e-44	4.36725e-43
Adamts6	a disintegrin-like and metallopeptidase (reprolysin type) with thrombospondin type 1 motif, 6	2188.21	2.97617	0.27414	10.8564	1.85954e-27	4.53715e-26
Lhfpl2	lipoma HMGIC fusion partner-like 2	3548.43	2.97314	0.123469	24.0799	4.05721e-128	1.02346e-125
Radil	Ras association and DIL domains	288.03	2.97265	0.314019	9.46645	2.89514e-21	5.33333e-20
Col12a1	collagen, type XII, alpha 1	25608.2	2.97141	0.102151	29.0885	5.02508e-186	3.27467e-183
Serpini1	serine (or cysteine) peptidase inhibitor, clade I, member 1	154.618	2.97132	0.372114	7.98498	1.40543e-15	1.85493e-14
Wfdc8	WAP four-disulfide core domain 8	32.9316	2.93535	0.5881	4.99125	5.99905e-07	3.57566e-06
Itga11	integrin alpha 11	71.385	2.93414	0.38169	7.68722	1.50365e-14	1.84015e-13
Adarb1	adenosine deaminase, RNA-specific, B1	5378.04	2.9242	0.136027	21.4972	1.65484e-102	2.696e-100
Ccl17	chemokine (C-C motif) ligand 17	475.629	2.90852	0.261909	11.1051	1.18497e-28	3.03321e-27
Pcdh7	protocadherin 7	3208.26	2.88528	0.135594	21.2789	1.78225e-100	2.84433e-98
Rufy4	RUN and FYVE domain containing 4	1898.19	2.87138	0.185268	15.4986	3.54761e-54	2.07032e-52
Pim1	proviral integration site 1	3548.91	2.86582	0.135045	21.2213	6.07776e-100	9.50562e-98
Zak	NA	18464.8	2.86335	0.145709	19.6512	5.65166e-86	6.79938e-84
Pstpip2	proline-serine-threonine phosphatase-interacting protein 2	136.428	2.85787	0.354097	8.07088	6.97925e-16	9.43435e-15
2610203C20Rik	RIKEN cDNA 2610203C20 gene	1888.02	2.85482	0.29977	9.52335	1.67688e-21	3.12965e-20
Bpi	bactericidal permeablility increasing protein	89.3312	2.8494	0.513281	5.55135	2.83479e-08	2.0098e-07
Cd33	CD33 antigen	124.735	2.83901	0.455854	6.2279	4.72737e-10	3.99654e-09
Pdgfa	platelet derived growth factor, alpha	3764.27	2.83831	0.209471	13.5499	7.93348e-42	3.17339e-40
Vgf	VGF nerve growth factor inducible	124.143	2.83468	0.354125	8.00475	1.19705e-15	1.58526e-14
Il21r	interleukin 21 receptor	125.363	2.82908	0.456441	6.19813	5.71381e-10	4.79935e-09
Cdk5r1	cyclin-dependent kinase 5, regulatory subunit 1 (p35)	615.672	2.82825	0.220936	12.8012	1.61372e-37	5.62107e-36
Myo3b	myosin IIIB	20.5334	2.82581	0.605779	4.66476	3.08975e-06	1.66979e-05
Ifitm10	interferon induced transmembrane protein 10	223.909	2.80586	0.298122	9.41177	4.87855e-21	8.89284e-20
Gabre	gamma-aminobutyric acid (GABA) A receptor, subunit epsilon	756.824	2.79859	0.289144	9.67886	3.70821e-22	7.21645e-21
4930486L24Rik	RIKEN cDNA 4930486L24 gene	858.408	2.78322	0.207819	13.3925	6.68557e-41	2.61406e-39
Map2	microtubule-associated protein 2	131.913	2.77599	0.38886	7.13879	9.41559e-13	1.00519e-11
Odf3l1	outer dense fiber of sperm tails 3-like 1	43.4319	2.77395	0.546316	5.07756	3.82319e-07	2.3403e-06
Pde2a	phosphodiesterase 2A, cGMP-stimulated	123.328	2.75277	0.39654	6.94198	3.86646e-12	3.91655e-11
Arap3	ArfGAP with RhoGAP domain, ankyrin repeat and PH domain 3	927.246	2.74682	0.159077	17.2673	8.29998e-67	7.17192e-65
Faim2	Fas apoptotic inhibitory molecule 2	35.9773	2.74124	0.555799	4.93207	8.13615e-07	4.75343e-06
Il24	interleukin 24	52.6176	2.73222	0.54156	5.04508	4.53327e-07	2.74595e-06
Arid3a	AT rich interactive domain 3A (BRIGHT-like)	1417.08	2.73201	0.168365	16.2267	3.26351e-59	2.28885e-57
St14	suppression of tumorigenicity 14 (colon carcinoma)	62.241	2.72961	0.481924	5.66399	1.47895e-08	1.07585e-07
Adssl1	adenylosuccinate synthetase like 1	5636.13	2.71813	0.128796	21.1042	7.27574e-99	1.10478e-96
Gadd45g	growth arrest and DNA-damage-inducible 45 gamma	2716.08	2.71054	0.117273	23.1131	3.41682e-118	7.03146e-116
Arhgdig	Rho GDP dissociation inhibitor (GDI) gamma	216.084	2.70708	0.283125	9.56142	1.16149e-21	2.19128e-20
Cryab	crystallin, alpha B	2887.49	2.70433	0.124711	21.6848	2.8528e-104	4.84976e-102
Plod2	procollagen lysine, 2-oxoglutarate 5-dioxygenase 2	4908.4	2.69984	0.241538	11.1777	5.24265e-29	1.36659e-27
Inhbb	inhibin beta-B	1400.56	2.69455	0.176119	15.2996	7.69579e-53	4.1938e-51
Lelp1	late cornified envelope-like proline-rich 1	35.9598	2.68311	0.51723	5.18745	2.13193e-07	1.34612e-06
Pyy	peptide YY	47.1024	2.67936	0.559233	4.79113	1.65843e-06	9.2834e-06
Col6a1	collagen, type VI, alpha 1	1466.02	2.66893	0.193189	13.8151	2.06544e-43	8.63728e-42
Hck	hemopoietic cell kinase	211.462	2.66726	0.506963	5.26125	1.43083e-07	9.28555e-07
D630003M21Rik	RIKEN cDNA D630003M21 gene	13827.6	2.65278	0.108783	24.386	2.40828e-131	6.49404e-129
Prickle2	prickle planar cell polarity protein 2	80.2802	2.6448	0.427233	6.19052	5.99675e-10	5.02622e-09
Ncam1	neural cell adhesion molecule 1	14534.9	2.64433	0.092725	28.518	7.01509e-179	4.06355e-176
Nexn	nexilin	162.331	2.64233	0.469668	5.62595	1.84492e-08	1.33339e-07
Slc14a2	solute carrier family 14 (urea transporter), member 2	26.7293	2.63688	0.576374	4.57495	4.76339e-06	2.49746e-05
Cnnm4	cyclin M4	5695.62	2.62428	0.13205	19.8734	6.92219e-88	8.80188e-86
Palm2	paralemmin 2	28.2408	2.61198	0.60325	4.32984	1.49218e-05	7.31818e-05
Samd4	sterile alpha motif domain containing 4	1586.92	2.60627	0.166329	15.6694	2.45063e-55	1.49135e-53
Gata2	GATA binding protein 2	31.2014	2.60533	0.5613	4.6416	3.45729e-06	1.85432e-05
Igfbp4	insulin-like growth factor binding protein 4	5815.66	2.60105	0.181621	14.3213	1.61051e-46	7.47428e-45
Ubash3b	ubiquitin associated and SH3 domain containing, B	279.567	2.59303	0.272067	9.53085	1.56002e-21	2.9185e-20
Lrrc32	leucine rich repeat containing 32	5540.73	2.58016	0.148576	17.366	1.49372e-67	1.31988e-65
Msn	moesin	118282	2.5772	0.0795742	32.3874	4.12606e-230	4.03323e-227
Foxn1	forkhead box N1	138.887	2.56535	0.344739	7.44144	9.95909e-14	1.14783e-12
Sh2d1b1	SH2 domain containing 1B1	66.7071	2.56222	0.484119	5.29254	1.20631e-07	7.90062e-07
Itgb3	integrin beta 3	8607.69	2.55696	0.154749	16.5232	2.49605e-61	1.82422e-59
Ndst3	N-deacetylase/N-sulfotransferase (heparan glucosaminyl) 3	43.178	2.55297	0.487583	5.23596	1.64126e-07	1.05462e-06
Adamtsl3	ADAMTS-like 3	29.7722	2.53312	0.544697	4.65051	3.31115e-06	1.78144e-05
1700018A04Rik	RIKEN cDNA 1700018A04 gene	118.012	2.53016	0.324327	7.80127	6.1289e-15	7.65623e-14
Edn1	endothelin 1	811.63	2.52751	0.233891	10.8064	3.21145e-27	7.77509e-26
Il34	interleukin 34	257.681	2.52608	0.2424	10.4211	1.98606e-25	4.41848e-24
Onecut3	one cut domain, family member 3	876.036	2.5244	0.180723	13.9684	2.43173e-44	1.04484e-42
Mical1	microtubule associated monooxygenase, calponin and LIM domain containing 1	100.314	2.50903	0.425732	5.89345	3.78215e-09	2.94439e-08
Col5a1	collagen, type V, alpha 1	5348.23	2.49583	0.102206	24.4195	1.06076e-131	2.91059e-129
Olr1	oxidized low density lipoprotein (lectin-like) receptor 1	1636.73	2.49082	0.213428	11.6706	1.80237e-31	5.21055e-30
Col6a3	collagen, type VI, alpha 3	40.814	2.49022	0.557296	4.4684	7.88081e-06	4.01223e-05
Cngb1	cyclic nucleotide gated channel beta 1	57.6381	2.48508	0.549827	4.51974	6.19155e-06	3.19485e-05
Cdk14	cyclin-dependent kinase 14	623.759	2.47724	0.154498	16.0341	7.38733e-58	4.93752e-56
Cd109	CD109 antigen	811.403	2.47418	0.170669	14.4969	1.26666e-47	6.00319e-46
Fst	follistatin	1726.96	2.45325	0.160323	15.3019	7.43022e-53	4.06324e-51
Rab11fip5	RAB11 family interacting protein 5 (class I)	4412.04	2.44862	0.117448	20.8485	1.57376e-96	2.30034e-94
Car5b	carbonic anhydrase 5b, mitochondrial	255.195	2.44834	0.220363	11.1105	1.11538e-28	2.86918e-27
Arhgap29	Rho GTPase activating protein 29	200.019	2.44619	0.297594	8.21989	2.03698e-16	2.83943e-15
Fam126a	family with sequence similarity 126, member A	5181.7	2.41879	0.187531	12.8981	4.61548e-38	1.62948e-36
Fkbp7	FK506 binding protein 7	1035.6	2.41591	0.188943	12.7864	1.9519e-37	6.76888e-36
Olfr1372-ps1	olfactory receptor 1372, pseudogene 1	956.814	2.40986	0.227029	10.6148	2.5443e-26	5.95702e-25
Hs6st2	heparan sulfate 6-O-sulfotransferase 2	11294.7	2.40766	0.379574	6.34307	2.25236e-10	1.94732e-09
Themis	thymocyte selection associated	46.4063	2.38733	0.560336	4.26054	2.03935e-05	9.80494e-05
Pth1r	parathyroid hormone 1 receptor	82.0045	2.38636	0.466421	5.11631	3.11564e-07	1.92527e-06
Ptprn	protein tyrosine phosphatase, receptor type, N	9067.11	2.37424	0.0891099	26.644	2.10226e-156	8.21984e-154
Lif	leukemia inhibitory factor	17516.1	2.37417	0.145679	16.2973	1.0312e-59	7.29771e-58
Zap70	zeta-chain (TCR) associated protein kinase	41.5013	2.37132	0.505573	4.69037	2.72715e-06	1.48667e-05
Ppp1r13l	protein phosphatase 1, regulatory (inhibitor) subunit 13 like	4086.62	2.36979	0.139514	16.986	1.04255e-64	8.53692e-63
Mmp24	matrix metallopeptidase 24	366.412	2.34558	0.206221	11.3741	5.62775e-30	1.52544e-28
Adamts5	a disintegrin-like and metallopeptidase (reprolysin type) with thrombospondin type 1 motif, 5 (aggrecanase-2)	103.691	2.34107	0.364325	6.42577	1.31204e-10	1.16065e-09
Plau	plasminogen activator, urokinase	726.352	2.33519	0.20921	11.1619	6.2626e-29	1.62433e-27
Apold1	apolipoprotein L domain containing 1	66.2286	2.31832	0.493759	4.69525	2.66275e-06	1.4541e-05
Gpr124	NA	649.997	2.31527	0.177412	13.0502	6.33507e-39	2.31497e-37
Ccnd1	cyclin D1	46139.5	2.31483	0.0992669	23.3192	2.82971e-120	6.414e-118
Usp43	ubiquitin specific peptidase 43	2786.78	2.3081	0.136988	16.8489	1.06837e-63	8.39666e-62
Fam69a	family with sequence similarity 69, member A	2152.98	2.29827	0.136258	16.867	7.87287e-64	6.28223e-62
Gm10635	predicted gene 10635	43.7573	2.2961	0.500804	4.58482	4.5437e-06	2.39513e-05
Ltbp1	latent transforming growth factor beta binding protein 1	10110.9	2.29499	0.130541	17.5806	3.46893e-69	3.2103e-67
Unc13a	unc-13 homolog A (C. elegans)	1670.1	2.29004	0.111649	20.511	1.71734e-93	2.41974e-91
Hdac9	histone deacetylase 9	93.8391	2.2849	0.44065	5.18529	2.15683e-07	1.36074e-06
Trabd2b	TraB domain containing 2B	1443.33	2.28371	0.159863	14.2854	2.69783e-46	1.241e-44
Bmp1	bone morphogenetic protein 1	23247.5	2.28265	0.0857633	26.6157	4.46175e-156	1.70199e-153
Hc	hemolytic complement	28.0923	2.26802	0.566562	4.00314	6.25076e-05	0.000277719
Vash1	vasohibin 1	3385.23	2.26403	0.110237	20.5379	9.86621e-94	1.4028e-91
Csf2	colony stimulating factor 2 (granulocyte-macrophage)	148.19	2.25824	0.332567	6.79035	1.11864e-11	1.09143e-10
Sox11	SRY (sex determining region Y)-box 11	1339.81	2.24447	0.217073	10.3397	4.65882e-25	1.02625e-23
Gm6634	predicted gene 6634	197.971	2.24433	0.30394	7.3841	1.53487e-13	1.74331e-12
Gjb4	gap junction protein, beta 4	4505.43	2.24282	0.141852	15.811	2.61214e-56	1.67434e-54
5830416P10Rik	NA	247.012	2.23586	0.244781	9.13413	6.59377e-20	1.12461e-18
Wnt7b	wingless-type MMTV integration site family, member 7B	14215.5	2.22669	0.121059	18.3934	1.48455e-75	1.48835e-73
Tcf7	transcription factor 7, T cell specific	450.902	2.22315	0.225003	9.88052	5.05678e-23	1.02181e-21
Rbpms2	RNA binding protein with multiple splicing 2	78.3958	2.22267	0.379573	5.85571	4.74987e-09	3.65231e-08
Arhgap31	Rho GTPase activating protein 31	125.08	2.21985	0.410285	5.41049	6.28517e-08	4.25726e-07
Lect2	leukocyte cell-derived chemotaxin 2	252.114	2.21567	0.309998	7.14735	8.84694e-13	9.47065e-12
Atp6v0a4	ATPase, H+ transporting, lysosomal V0 subunit A4	103.143	2.20162	0.389985	5.6454	1.64801e-08	1.19384e-07
Rph3a	rabphilin 3A	23.4062	2.19941	0.555672	3.9581	7.55479e-05	0.000330324
Dusp2	dual specificity phosphatase 2	148.785	2.1979	0.419944	5.23379	1.6607e-07	1.06623e-06
Hsd11b1	hydroxysteroid 11-beta dehydrogenase 1	54.1612	2.18653	0.412684	5.29832	1.1687e-07	7.66715e-07
Pik3r6	phosphoinositide-3-kinase, regulatory subunit 6	45.0375	2.18392	0.557553	3.91698	8.9665e-05	0.000386751
Timp3	tissue inhibitor of metalloproteinase 3	77.1152	2.18273	0.422	5.17234	2.31181e-07	1.45127e-06
Tmeff1	transmembrane protein with EGF-like and two follistatin-like domains 1	29.2959	2.17987	0.555073	3.92717	8.59508e-05	0.000372065
Slc35e4	solute carrier family 35, member E4	4713.97	2.17678	0.11776	18.4849	2.73055e-76	2.79123e-74
Ivl	involucrin	5249.47	2.17648	0.126801	17.1645	4.89987e-66	4.09807e-64
Plekhg4	pleckstrin homology domain containing, family G (with RhoGef domain) member 4	236.424	2.17593	0.279754	7.77801	7.36741e-15	9.15221e-14
Tyro3	TYRO3 protein tyrosine kinase 3	614.962	2.17342	0.172209	12.6209	1.61995e-36	5.49587e-35
Dmd	dystrophin, muscular dystrophy	53.3477	2.17334	0.507087	4.28593	1.81976e-05	8.81966e-05
Gfod1	glucose-fructose oxidoreductase domain containing 1	541.85	2.17142	0.162308	13.3783	8.09264e-41	3.15633e-39
Skap1	src family associated phosphoprotein 1	21.4679	2.16998	0.570791	3.80172	0.000143697	0.000598993
Sh3bp2	SH3-domain binding protein 2	2330.58	2.16608	0.108655	19.9355	2.00448e-88	2.56968e-86
Neurl1a	neuralized E3 ubiquitin protein ligase 1A	786.16	2.1606	0.14592	14.8068	1.32466e-49	6.55622e-48
Prr33	proline rich 33	43.6481	2.16058	0.475863	4.54035	5.61613e-06	2.92593e-05
Timp1	tissue inhibitor of metalloproteinase 1	4367.4	2.15776	0.129376	16.6782	1.88833e-62	1.43366e-60
Ifi205	interferon activated gene 205	99.3239	2.14624	0.398521	5.38553	7.22334e-08	4.86114e-07
Lfng	LFNG O-fucosylpeptide 3-beta-N-acetylglucosaminyltransferase	1856.48	2.14217	0.128028	16.732	7.65674e-63	5.89908e-61
Gm20744	predicted gene, 20744	26.6788	2.13876	0.5965	3.58551	0.000336416	0.00131407
Nlrc3	NLR family, CARD domain containing 3	173.11	2.13869	0.265313	8.061	7.56732e-16	1.0194e-14
Scn3b	sodium channel, voltage-gated, type III, beta	39.1872	2.13467	0.525969	4.05856	4.93773e-05	0.000223755
Sh3kbp1	SH3-domain kinase binding protein 1	3272.16	2.13065	0.129826	16.4115	1.58168e-60	1.13998e-58
Ttc9	tetratricopeptide repeat domain 9	105.699	2.12784	0.372679	5.70958	1.13256e-08	8.33563e-08
1500009C09Rik	RIKEN cDNA 1500009C09 gene	39.9217	2.12222	0.599863	3.53785	0.000403403	0.0015517
Gata3	GATA binding protein 3	112.853	2.12113	0.310998	6.82039	9.07934e-12	8.90352e-11
Gdpd5	glycerophosphodiester phosphodiesterase domain containing 5	2692.66	2.12081	0.134975	15.7127	1.23877e-55	7.74977e-54
Gldc	glycine decarboxylase	13084.5	2.11027	0.100102	21.0811	1.18471e-98	1.78163e-96
Pde8a	phosphodiesterase 8A	190.528	2.10644	0.261676	8.0498	8.29287e-16	1.11522e-14
Pcyt1b	phosphate cytidylyltransferase 1, choline, beta isoform	1631.44	2.10325	0.111593	18.8475	3.08094e-79	3.34625e-77
Ckb	creatine kinase, brain	161.666	2.10237	0.319426	6.58171	4.65067e-11	4.30903e-10
Sprr1b	small proline-rich protein 1B	35.6562	2.09488	0.488481	4.28856	1.79832e-05	8.72658e-05
Tbx10	T-box 10	35.218	2.09414	0.591821	3.53847	0.000402449	0.00154917
Pvrl1	NA	1791.53	2.08925	0.155518	13.4341	3.81731e-41	1.50765e-39
Kcnmb4	potassium large conductance calcium-activated channel, subfamily M, beta member 4	43.5326	2.08814	0.60245	3.46608	0.000528098	0.00198544
Apbb2	amyloid beta (A4) precursor protein-binding, family B, member 2	6702.46	2.0879	0.118919	17.5573	5.22786e-69	4.80963e-67
Gnb4	guanine nucleotide binding protein (G protein), beta 4	107.421	2.08642	0.348924	5.97958	2.23708e-09	1.78328e-08
Efna3	ephrin A3	55.9565	2.08422	0.525895	3.9632	7.39523e-05	0.0003238
Olfml2b	olfactomedin-like 2B	5684.26	2.08419	0.119033	17.5094	1.21506e-68	1.09847e-66
Loxl1	lysyl oxidase-like 1	29.0146	2.08174	0.555465	3.74774	0.000178437	0.000730756
Dlx1	distal-less homeobox 1	30.3167	2.07873	0.510026	4.07573	4.587e-05	0.000208488
Pfkfb4	6-phosphofructo-2-kinase/fructose-2,6-biphosphatase 4	1290.12	2.07502	0.19081	10.8748	1.51961e-27	3.72518e-26
Krt80	keratin 80	1117.36	2.07372	0.192392	10.7786	4.34561e-27	1.04401e-25
Dcbld2	discoidin, CUB and LCCL domain containing 2	6709.49	2.07261	0.0910017	22.7755	8.02462e-115	1.54944e-112
Prune2	prune homolog 2	40.8584	2.06846	0.626735	3.30037	0.000965578	0.00343219
Tenm4	teneurin transmembrane protein 4	1535.6	2.06447	0.147177	14.0271	1.06355e-44	4.62053e-43
Dok7	docking protein 7	75.1991	2.0624	0.524881	3.92927	8.52039e-05	0.000369138
Serpinb9c	serine (or cysteine) peptidase inhibitor, clade B, member 9c	109.942	2.05957	0.393457	5.23456	1.6538e-07	1.06223e-06
Scube3	signal peptide, CUB domain, EGF-like 3	22.719	2.05845	0.589499	3.49186	0.000479672	0.00182045
Mroh4	maestro heat-like repeat family member 4	95.5299	2.0558	0.552202	3.72291	0.000196943	0.000802341
Nox4	NADPH oxidase 4	293.595	2.05482	0.317344	6.47505	9.47818e-11	8.52437e-10
Dusp13	dual specificity phosphatase 13	37.5325	2.05269	0.542052	3.78689	0.000152542	0.000632146
Hmga2	high mobility group AT-hook 2	19012	2.04732	0.101715	20.128	4.19382e-90	5.46595e-88
Sp8	trans-acting transcription factor 8	390.707	2.04656	0.234062	8.74365	2.2569e-18	3.54042e-17
Sfn	stratifin	46.7943	2.0444	0.455216	4.49106	7.08692e-06	3.63289e-05
Rgs17	regulator of G-protein signaling 17	106.814	2.03416	0.389076	5.22819	1.71174e-07	1.0963e-06
Tnni1	troponin I, skeletal, slow 1	22.7827	2.03289	0.609567	3.33497	0.000853071	0.00307066
Pls3	plastin 3 (T-isoform)	29537.1	2.02927	0.118055	17.1892	3.2012e-66	2.72102e-64
Gfra1	glial cell line derived neurotrophic factor family receptor alpha 1	826.631	2.02736	0.184393	10.9948	4.04937e-28	1.01494e-26
Npr3	natriuretic peptide receptor 3	774.218	2.02708	0.297787	6.80713	9.95633e-12	9.73231e-11
Cyp21a1	cytochrome P450, family 21, subfamily a, polypeptide 1	181.279	2.01249	0.272947	7.37319	1.66595e-13	1.88671e-12
Cyp1b1	cytochrome P450, family 1, subfamily b, polypeptide 1	735.959	2.00807	0.191599	10.4806	1.0609e-25	2.38399e-24
Tubb6	tubulin, beta 6 class V	12976.5	2.00788	0.127493	15.7489	6.98681e-56	4.42404e-54
Tnfaip6	tumor necrosis factor alpha induced protein 6	52.4845	2.00738	0.50382	3.98431	6.76763e-05	0.000298541
Sh3bgrl2	SH3 domain binding glutamic acid-rich protein like 2	4522.61	2.0064	0.119962	16.7252	8.58188e-63	6.57944e-61
Has3	hyaluronan synthase 3	1195.86	2.00581	0.126813	15.8171	2.36996e-56	1.52536e-54
Tmem190	transmembrane protein 190	103.638	2.00389	0.348761	5.74575	9.15168e-09	6.79964e-08
Lor	loricrin	54.7719	2.00371	0.419231	4.77949	1.75737e-06	9.80563e-06
Nes	nestin	485.781	2.00357	0.23489	8.52983	1.46562e-17	2.18308e-16
Ccdc109b	NA	165.05	1.99829	0.363579	5.49618	3.88103e-08	2.70737e-07
Csgalnact1	chondroitin sulfate N-acetylgalactosaminyltransferase 1	1342.72	1.99386	0.131912	15.1151	1.28836e-51	6.73909e-50
Frmd6	FERM domain containing 6	6306.94	1.99083	0.106195	18.747	2.048e-78	2.14971e-76
Gsn	gelsolin	18193.4	1.99065	0.120317	16.5451	1.73673e-61	1.27524e-59
Vegfc	vascular endothelial growth factor C	1156.87	1.98622	0.137317	14.4645	2.03185e-47	9.60065e-46
Trpc3	transient receptor potential cation channel, subfamily C, member 3	32.9941	1.98364	0.497745	3.98525	6.74087e-05	0.000297481
Vav3	vav 3 oncogene	210.907	1.98332	0.229213	8.65275	5.02719e-18	7.67825e-17
Nxpe3	neurexophilin and PC-esterase domain family, member 3	518.434	1.98209	0.213342	9.29065	1.53348e-20	2.69479e-19
Ryr1	ryanodine receptor 1, skeletal muscle	70.3106	1.98143	0.468433	4.22991	2.3379e-05	0.000111173
Inhba	inhibin beta-A	2714.07	1.98079	0.45811	4.32383	1.53341e-05	7.5039e-05
Ccrn4l	NA	1432.7	1.9807	0.174611	11.3435	7.99134e-30	2.1483e-28
Colec10	collectin sub-family member 10	24.5204	1.98047	0.568609	3.483	0.000495823	0.00187447
Mcam	melanoma cell adhesion molecule	681.416	1.97711	0.259851	7.60864	2.76991e-14	3.32986e-13
4930487H11Rik	RIKEN cDNA 4930487H11 gene	22.4439	1.97346	0.56	3.52403	0.000425031	0.00162889
Ttc39c	tetratricopeptide repeat domain 39C	1187.26	1.97341	0.161391	12.2275	2.21639e-34	7.04559e-33
Jam2	junction adhesion molecule 2	318.958	1.971	0.22423	8.7901	1.49422e-18	2.37014e-17
Glis1	GLIS family zinc finger 1	26.8161	1.97011	0.53591	3.6762	0.000236737	0.000950837
Twist2	twist basic helix-loop-helix transcription factor 2	186.452	1.96767	0.308326	6.3818	1.75021e-10	1.52667e-09
Dusp1	dual specificity phosphatase 1	4806.58	1.96034	0.149422	13.1195	2.54561e-39	9.43444e-38
Creb3l1	cAMP responsive element binding protein 3-like 1	1578.41	1.95589	0.137046	14.2718	3.28214e-46	1.50095e-44
Kcnq5	potassium voltage-gated channel, subfamily Q, member 5	245.534	1.95336	0.247105	7.90496	2.68027e-15	3.42759e-14
Shroom4	shroom family member 4	2071.42	1.95286	0.117479	16.623	4.74738e-62	3.53567e-60
Siglec1	sialic acid binding Ig-like lectin 1, sialoadhesin	41.1488	1.94965	0.561223	3.47393	0.000512895	0.00193154
Cav1	caveolin 1, caveolae protein	7470.95	1.94586	0.0805235	24.1651	5.18097e-129	1.32837e-126
4833422C13Rik	RIKEN cDNA 4833422C13 gene	21.9597	1.93989	0.630614	3.0762	0.00209658	0.0069149
9930111J21Rik1	RIKEN cDNA 9930111J21 gene 1	215.377	1.93704	0.486309	3.98313	6.80125e-05	0.00029969
Btn1a1	butyrophilin, subfamily 1, member A1	32.8936	1.93477	0.499367	3.87444	0.000106869	0.00045543
Papolb	poly (A) polymerase beta (testis specific)	29.7738	1.93148	0.605935	3.18761	0.00143453	0.0049105
Fam115c	NA	46.8657	1.93009	0.420671	4.58813	4.47233e-06	2.35989e-05
F730043M19Rik	RIKEN cDNA F730043M19 gene	463.956	1.92824	0.226739	8.50425	1.82777e-17	2.69175e-16
Nrep	neuronal regeneration related protein	6245.4	1.92689	0.0882611	21.8317	1.15936e-105	2.03734e-103
Cnn2	calponin 2	23176.3	1.92651	0.10261	18.775	1.20845e-78	1.29453e-76
Chrna4	cholinergic receptor, nicotinic, alpha polypeptide 4	70.4504	1.91788	0.573537	3.34394	0.000825965	0.0029827
Slco4a1	solute carrier organic anion transporter family, member 4a1	1444.73	1.90805	0.137205	13.9066	5.77709e-44	2.44861e-42
Vstm2b	V-set and transmembrane domain containing 2B	20.1007	1.90417	0.602414	3.16091	0.00157279	0.00533705
Thsd7a	thrombospondin, type I, domain containing 7A	217.566	1.90323	0.245149	7.76356	8.25781e-15	1.02186e-13
Ndnl2	NA	6425.03	1.90266	0.124781	15.2479	1.69898e-52	9.16276e-51
Phf21b	PHD finger protein 21B	956.722	1.90131	0.179305	10.6038	2.86238e-26	6.68173e-25
Ptpn22	protein tyrosine phosphatase, non-receptor type 22 (lymphoid)	39.2081	1.89949	0.53215	3.56946	0.000357712	0.00138893
Akap6	A kinase (PRKA) anchor protein 6	33.8831	1.89729	0.56675	3.34767	0.000814937	0.00294492
Fam71e2	family with sequence similarity 71, member E2	41.8598	1.89226	0.629997	3.0036	0.00266805	0.00856845
Tigit	T cell immunoreceptor with Ig and ITIM domains	251.76	1.89106	0.406468	4.65242	3.28063e-06	1.76684e-05
Galnt14	UDP-N-acetyl-alpha-D-galactosamine:polypeptide N-acetylgalactosaminyltransferase 14	53.8418	1.88678	0.523784	3.60221	0.000315521	0.00123709
Fkbp5	FK506 binding protein 5	5799.78	1.88491	0.120646	15.6235	5.0399e-55	3.0552e-53
Klf9	Kruppel-like factor 9	1745.98	1.8826	0.302074	6.23224	4.59808e-10	3.89567e-09
Igfbp3	insulin-like growth factor binding protein 3	9679.11	1.88055	0.145649	12.9116	3.87315e-38	1.37361e-36
Fibcd1	fibrinogen C domain containing 1	63.2019	1.87868	0.544318	3.45144	0.000557599	0.00208583
Dll1	delta-like 1 (Drosophila)	1329.01	1.87408	0.16779	11.1692	5.7698e-29	1.50149e-27
Col27a1	collagen, type XXVII, alpha 1	6789.18	1.86871	0.181972	10.2692	9.69771e-25	2.10072e-23
Efcc1	EF hand and coiled-coil domain containing 1	64.1406	1.86652	0.462751	4.03353	5.4945e-05	0.000247221
Acta2	actin, alpha 2, smooth muscle, aorta	60.0258	1.86639	0.501894	3.71869	0.000200262	0.000814803
Ctgf	connective tissue growth factor	140716	1.86392	0.114988	16.2097	4.30437e-59	2.99202e-57
Metrnl	meteorin, glial cell differentiation regulator-like	707.948	1.86362	0.152896	12.1888	3.56508e-34	1.12415e-32
Tbc1d1	TBC1 domain family, member 1	11749.8	1.85987	0.13485	13.7921	2.8423e-43	1.18227e-41
Slc20a1	solute carrier family 20, member 1	7305.85	1.85836	0.126306	14.7132	5.30197e-49	2.59134e-47
Rgma	repulsive guidance molecule family member A	90.1588	1.8506	0.434357	4.26055	2.03924e-05	9.80494e-05
Rnf19b	ring finger protein 19B	4139.31	1.84716	0.121635	15.1861	4.37043e-52	2.33289e-50
Als2cr12	amyotrophic lateral sclerosis 2 (juvenile) chromosome region, candidate 12 (human)	57.0716	1.84556	0.510816	3.61296	0.000302717	0.00119137
Apol9b	apolipoprotein L 9b	28.3189	1.84519	0.611897	3.01552	0.00256543	0.00827968
Col16a1	collagen, type XVI, alpha 1	1068.66	1.84367	0.186522	9.88444	4.86293e-23	9.8391e-22
P2rx6	purinergic receptor P2X, ligand-gated ion channel, 6	21.4074	1.84287	0.583008	3.16096	0.00157249	0.00533705
Speg	SPEG complex locus	170.034	1.83862	0.264403	6.95386	3.55419e-12	3.61427e-11
Rep15	RAB15 effector protein	94.2295	1.83452	0.336608	5.45003	5.03609e-08	3.45761e-07
Fgd3	FYVE, RhoGEF and PH domain containing 3	12912.5	1.83293	0.0939245	19.5149	8.19728e-85	9.56757e-83
Cd276	CD276 antigen	5604.65	1.82434	0.111704	16.332	5.84521e-60	4.19354e-58
Adam12	a disintegrin and metallopeptidase domain 12 (meltrin alpha)	10432	1.82392	0.129233	14.1134	3.13934e-45	1.38698e-43
Fbxo32	F-box protein 32	10324.2	1.82336	0.165865	10.9931	4.12553e-28	1.03237e-26
Tpbg	trophoblast glycoprotein	3735.03	1.82227	0.131012	13.9092	5.57048e-44	2.36745e-42
Pdgfb	platelet derived growth factor, B polypeptide	23267.4	1.82047	0.133061	13.6814	1.3112e-42	5.35436e-41
Cxcl13	chemokine (C-X-C motif) ligand 13	23.3965	1.81795	0.60998	2.98034	0.00287925	0.00916766
Trpa1	transient receptor potential cation channel, subfamily A, member 1	26.4032	1.81735	0.503577	3.60887	0.000307532	0.00120819
D7Ertd443e	DNA segment, Chr 7, ERATO Doi 443, expressed	38.3869	1.81119	0.494351	3.66377	0.000248526	0.000994104
Fank1	fibronectin type 3 and ankyrin repeat domains 1	122.933	1.81106	0.365761	4.95148	7.36527e-07	4.3273e-06
Gm5105	predicted gene 5105	48.273	1.8012	0.421381	4.2745	1.91563e-05	9.24705e-05
Hk2	hexokinase 2	6381.58	1.7998	0.100617	17.8877	1.4708e-71	1.40264e-69
Gjb3	gap junction protein, beta 3	3398.55	1.79858	0.13785	13.0473	6.58108e-39	2.39926e-37
Krt16	keratin 16	28.3153	1.79703	0.586979	3.06149	0.00220238	0.00723489
Erc2	ELKS/RAB6-interacting/CAST family member 2	504.816	1.79108	0.186231	9.61748	6.74619e-22	1.29144e-20
Nutm1	NUT midline carcinoma, family member 1	74.263	1.77979	0.390772	4.55455	5.24985e-06	2.74241e-05
Pdlim1	PDZ and LIM domain 1 (elfin)	440.667	1.77808	0.206796	8.59825	8.09418e-18	1.2243e-16
Ccm2l	cerebral cavernous malformation 2-like	26.7291	1.77784	0.59447	2.99063	0.00278405	0.00889714
Zeb2	zinc finger E-box binding homeobox 2	4500.43	1.77659	0.223402	7.95243	1.82893e-15	2.37579e-14
Eno3	enolase 3, beta muscle	2085.85	1.77547	0.115017	15.4366	9.2893e-54	5.32178e-52
Corin	corin	45.8165	1.77505	0.470728	3.77087	0.000162679	0.000671141
Sat1	spermidine/spermine N1-acetyl transferase 1	35740.8	1.76956	0.117593	15.0483	3.54328e-51	1.82894e-49
Procr	protein C receptor, endothelial	382.405	1.76927	0.187239	9.44927	3.41189e-21	6.26315e-20
1110046J04Rik	RIKEN cDNA 1110046J04 gene	431.794	1.7634	0.201791	8.73873	2.3574e-18	3.67595e-17
Bik	BCL2-interacting killer	46.1113	1.76154	0.487508	3.61334	0.000302273	0.00118992
Dlx3	distal-less homeobox 3	74.8341	1.76126	0.538588	3.27013	0.00107497	0.0037832
Khdrbs3	KH domain containing, RNA binding, signal transduction associated 3	2129.15	1.75718	0.101526	17.3076	4.12304e-67	3.60248e-65
2018-09-05	septin 5	1366.94	1.75448	0.128712	13.631	2.61836e-42	1.06367e-40
Slc39a2	solute carrier family 39 (zinc transporter), member 2	60.5778	1.74898	0.460776	3.79573	0.000147212	0.000612013
Igfbp7	insulin-like growth factor binding protein 7	86789.7	1.74044	0.0811291	21.4528	4.30389e-102	6.93947e-100
Scx	scleraxis	2563.1	1.73846	0.108356	16.044	6.29515e-58	4.22559e-56
Rcor2	REST corepressor 2	723.884	1.73497	0.149926	11.5722	5.70263e-31	1.60991e-29
Eng	endoglin	169.249	1.731	0.315386	5.48852	4.05322e-08	2.81494e-07
Lrp4	low density lipoprotein receptor-related protein 4	147.091	1.72668	0.365991	4.71783	2.38377e-06	1.30815e-05
3300005D01Rik	RIKEN cDNA 3300005D01 gene	39.508	1.7247	0.589132	2.92753	0.00341667	0.0106874
Chd5	chromodomain helicase DNA binding protein 5	142.078	1.72271	0.3216	5.35668	8.47653e-08	5.65825e-07
Tusc5	tumor suppressor candidate 5	47.4792	1.72149	0.517763	3.32486	0.000884614	0.00317179
Dgkh	diacylglycerol kinase, eta	36.0828	1.71824	0.458888	3.74436	0.000180857	0.000740086
Rnf157	ring finger protein 157	1943.73	1.71682	0.136713	12.5579	3.59865e-36	1.20779e-34
Pvrl4	NA	32.2906	1.71445	0.584161	2.93488	0.00333672	0.0104561
Epb4.1l2	NA	20746.5	1.71258	0.115487	14.8292	9.49148e-50	4.7276e-48
Col6a2	collagen, type VI, alpha 2	276.725	1.7111	0.269951	6.33855	2.31942e-10	2.00308e-09
Pitpnc1	phosphatidylinositol transfer protein, cytoplasmic 1	6375.58	1.70926	0.127914	13.3626	1.00063e-40	3.87372e-39
Adam8	a disintegrin and metallopeptidase domain 8	709.249	1.70436	0.152853	11.1503	7.13444e-29	1.84739e-27
Ripply1	ripply transcriptional repressor 1	34.2763	1.70357	0.478902	3.55725	0.000374758	0.00145044
Adc	NA	480.633	1.70113	0.227379	7.48147	7.34946e-14	8.56524e-13
Mamdc2	MAM domain containing 2	37.172	1.69962	0.557894	3.04649	0.0023153	0.00756766
Rspo3	R-spondin 3	58.9077	1.69819	0.387485	4.3826	1.1727e-05	5.83368e-05
Lrrn1	leucine rich repeat protein 1, neuronal	47.6109	1.69747	0.415189	4.08842	4.34314e-05	0.000198384
Prdm8	PR domain containing 8	54.9872	1.68308	0.442603	3.80268	0.000143142	0.000596996
Glce	glucuronyl C5-epimerase	9242.06	1.68235	0.130503	12.8913	5.03881e-38	1.77493e-36
Kcnn3	potassium intermediate/small conductance calcium-activated channel, subfamily N, member 3	87.3264	1.67951	0.512464	3.27731	0.001048	0.00370161
Ercc1	excision repair cross-complementing rodent repair deficiency, complementation group 1	2906.06	1.67793	0.128628	13.0448	6.80325e-39	2.46874e-37
Pla2g4a	phospholipase A2, group IVA (cytosolic, calcium-dependent)	10776.2	1.67218	0.134953	12.3908	2.92929e-35	9.4462e-34
Tmem95	transmembrane protein 95	93.9171	1.67037	0.47405	3.52361	0.000425703	0.00163106
Fzd1	frizzled class receptor 1	2370.44	1.66892	0.0987446	16.9014	4.3923e-64	3.54101e-62
Cttnbp2nl	CTTNBP2 N-terminal like	7659.13	1.66794	0.127473	13.0847	4.02818e-39	1.47889e-37
Chsy1	chondroitin sulfate synthase 1	5756.17	1.66675	0.114052	14.6139	2.28881e-48	1.10827e-46
Emp2	epithelial membrane protein 2	3043.99	1.66624	0.132379	12.5869	2.49368e-36	8.42358e-35
Tln2	talin 2	3985.86	1.66316	0.132427	12.5591	3.54287e-36	1.19162e-34
Agtpbp1	ATP/GTP binding protein 1	1120.76	1.6588	0.203828	8.13825	4.01031e-16	5.49704e-15
Wdr16	NA	55.6325	1.65813	0.439094	3.77626	0.0001592	0.000658005
1700061I17Rik	RIKEN cDNA 1700061I17 gene	38.5752	1.65685	0.48749	3.39873	0.000677004	0.00249079
Fat2	FAT atypical cadherin 2	42.8701	1.65452	0.445393	3.71473	0.000203421	0.000826363
Ltbp4	latent transforming growth factor beta binding protein 4	812.008	1.65237	0.157206	10.5109	7.69896e-26	1.75272e-24
Cdr2	cerebellar degeneration-related 2	1536	1.65236	0.149636	11.0425	2.38264e-28	6.00073e-27
Apol9a	apolipoprotein L 9a	26.3976	1.65146	0.555867	2.97097	0.00296865	0.00940444
Mylip	myosin regulatory light chain interacting protein	118.687	1.63654	0.367588	4.4521	8.50338e-06	4.30956e-05
Chst15	carbohydrate (N-acetylgalactosamine 4-sulfate 6-O) sulfotransferase 15	5427.47	1.6349	0.13761	11.8807	1.49152e-32	4.50336e-31
Runx1	runt related transcription factor 1	5257.44	1.63348	0.139579	11.7029	1.23146e-31	3.59328e-30
Jag1	jagged 1	36407.9	1.63118	0.102225	15.9568	2.55495e-57	1.68605e-55
Pla2g16	phospholipase A2, group XVI	7143.46	1.62823	0.075628	21.5294	8.25334e-103	1.37322e-100
Lrrk1	leucine-rich repeat kinase 1	23069.5	1.61322	0.0874451	18.4484	5.37179e-76	5.45551e-74
Cnn3	calponin 3, acidic	19056.6	1.61026	0.103805	15.5123	2.86507e-54	1.69093e-52
Hcn4	hyperpolarization-activated, cyclic nucleotide-gated K+ 4	181.918	1.60765	0.277603	5.7912	6.98855e-09	5.26498e-08
Stx1a	syntaxin 1A (brain)	1235.34	1.60739	0.117297	13.7036	9.66088e-43	3.9554e-41
Nhsl1	NHS-like 1	7300.94	1.607	0.110844	14.4978	1.25106e-47	5.9473e-46
Gfi1	growth factor independent 1	22.3739	1.6068	0.535562	3.00022	0.00269783	0.00865521
Ap1s2	adaptor-related protein complex 1, sigma 2 subunit	1144.96	1.60607	0.320735	5.00748	5.5147e-07	3.31221e-06
Lamc3	laminin gamma 3	134.765	1.6052	0.324649	4.94442	7.63711e-07	4.48029e-06
Nmnat2	nicotinamide nucleotide adenylyltransferase 2	81.2187	1.60368	0.425896	3.76542	0.000166272	0.000685421
Kctd11	potassium channel tetramerisation domain containing 11	4784.67	1.60325	0.13643	11.7515	6.94161e-32	2.04843e-30
Mcpt2	mast cell protease 2	35.8947	1.60195	0.531411	3.01453	0.00257381	0.00829987
Tsku	tsukushi, small leucine rich proteoglycan	1567.14	1.60163	0.13732	11.6635	1.95882e-31	5.65238e-30
Aox1	aldehyde oxidase 1	1914.26	1.59235	0.142324	11.1883	4.65521e-29	1.2216e-27
Tnc	tenascin C	231.384	1.5914	0.276234	5.76105	8.35898e-09	6.22842e-08
Itgb1	integrin beta 1 (fibronectin receptor beta)	111312	1.5906	0.103008	15.4415	8.61198e-54	4.95189e-52
F13a1	coagulation factor XIII, A1 subunit	50.4477	1.58496	0.522756	3.03192	0.00243	0.00789964
Mast4	microtubule associated serine/threonine kinase family member 4	11364.1	1.58433	0.0919169	17.2366	1.41204e-66	1.20679e-64
Birc7	baculoviral IAP repeat-containing 7 (livin)	85.3644	1.58397	0.548271	2.88902	0.00386444	0.0119023
Lhx6	LIM homeobox protein 6	208.925	1.58299	0.270071	5.86138	4.59039e-09	3.53664e-08
Lamb1	laminin B1	18450.1	1.58289	0.107491	14.7259	4.39841e-49	2.15646e-47
Nrcam	neuronal cell adhesion molecule	71.2255	1.58268	0.389363	4.06478	4.80773e-05	0.000218203
Ext1	exostoses (multiple) 1	21991.1	1.5818	0.0921524	17.165	4.85156e-66	4.07949e-64
Fes	feline sarcoma oncogene	195.19	1.5799	0.324336	4.8712	1.10925e-06	6.37117e-06
8030442B05Rik	RIKEN cDNA 8030442B05 gene	41.4895	1.57936	0.519547	3.03987	0.00236679	0.00770217
Rgs10	regulator of G-protein signalling 10	310.574	1.57844	0.198228	7.96277	1.68227e-15	2.1999e-14
Ust	uronyl-2-sulfotransferase	746.543	1.57368	0.230758	6.81962	9.12788e-12	8.94487e-11
Gm13293	predicted gene 13293	33.1339	1.57319	0.550163	2.8595	0.00424311	0.0129311
Ncf2	neutrophil cytosolic factor 2	364.596	1.57272	0.384245	4.09301	4.25808e-05	0.000195068
Bok	BCL2-related ovarian killer	2094.45	1.57236	0.140805	11.1669	5.92162e-29	1.53844e-27
Pkhd1	polycystic kidney and hepatic disease 1	10852.2	1.57	0.100097	15.6848	1.9216e-55	1.17858e-53
Fzd9	frizzled class receptor 9	31.6022	1.56924	0.530396	2.95862	0.00309018	0.00975189
Adamts3	a disintegrin-like and metallopeptidase (reprolysin type) with thrombospondin type 1 motif, 3	107.711	1.5682	0.333556	4.70147	2.58296e-06	1.41349e-05
Foxf2	forkhead box F2	6520.85	1.56478	0.106432	14.7021	6.25026e-49	3.03584e-47
Npr2	natriuretic peptide receptor 2	940.076	1.56212	0.129333	12.0783	1.37537e-33	4.27648e-32
Mir5133	microRNA 5133	71.4324	1.55785	0.388646	4.00841	6.11293e-05	0.000272227
Cpe	carboxypeptidase E	27394.9	1.55718	0.0999825	15.5745	1.08424e-54	6.49712e-53
Lrp12	low density lipoprotein-related protein 12	839.348	1.55616	0.15663	9.93522	2.92542e-23	5.98086e-22
Ttn	titin	42.0753	1.55332	0.490869	3.16443	0.00155384	0.00528345
Trpm5	transient receptor potential cation channel, subfamily M, member 5	33.8764	1.55185	0.597786	2.596	0.00943165	0.0261208
Atp10d	ATPase, class V, type 10D	1010.39	1.55146	0.181022	8.57059	1.0296e-17	1.54688e-16
Gldn	gliomedin	32.4123	1.55069	0.562337	2.75758	0.00582303	0.0171899
Fam102b	family with sequence similarity 102, member B	3700.76	1.54874	0.131368	11.7894	4.42916e-32	1.31696e-30
9130008F23Rik	RIKEN cDNA 9130008F23 gene	451.343	1.54745	0.1946	7.95194	1.83617e-15	2.38321e-14
Lox	lysyl oxidase	24.8556	1.54501	0.541781	2.85173	0.00434814	0.0131997
B430319G15Rik	RIKEN cDNA B430319G15 gene	128.073	1.54468	0.319523	4.83434	1.33585e-06	7.58357e-06
Iqck	IQ motif containing K	149.569	1.54316	0.400074	3.85718	0.000114702	0.000485767
Tmem200a	transmembrane protein 200A	153.552	1.54271	0.361515	4.26734	1.9782e-05	9.53146e-05
Dusp14	dual specificity phosphatase 14	479.527	1.53954	0.197893	7.77965	7.2725e-15	9.04148e-14
Map6	microtubule-associated protein 6	566.285	1.53741	0.16479	9.32952	1.06354e-20	1.88591e-19
Col18a1	collagen, type XVIII, alpha 1	40374.2	1.53364	0.0950232	16.1397	1.34223e-58	9.08769e-57
Fcrl1	Fc receptor-like 1	64.7147	1.53024	0.466996	3.27677	0.00105004	0.00370786
Rcan2	regulator of calcineurin 2	71.8087	1.52855	0.382332	3.99797	6.38868e-05	0.000283137
Rhob	ras homolog family member B	35155.8	1.52767	0.117572	12.9935	1.33174e-38	4.79918e-37
Mycl	v-myc avian myelocytomatosis viral oncogene lung carcinoma derived	71.1632	1.52578	0.38247	3.98927	6.62761e-05	0.000292896
Zfand4	zinc finger, AN1-type domain 4	263.688	1.52276	0.229008	6.64936	2.94378e-11	2.77855e-10
Rdh10	retinol dehydrogenase 10 (all-trans)	11459.7	1.52162	0.0917111	16.5914	8.03605e-62	5.92849e-60
Gpr116	NA	39.5058	1.51866	0.469199	3.2367	0.0012092	0.00420636
Tnfrsf1b	tumor necrosis factor receptor superfamily, member 1b	2057.95	1.51464	0.129619	11.6854	1.5143e-31	4.39399e-30
Whrn	whirlin	1318.32	1.51453	0.172075	8.80157	1.34915e-18	2.14657e-17
Cyr61	cysteine rich protein 61	31459.1	1.509	0.161661	9.3343	1.01662e-20	1.80476e-19
Il1rl1	interleukin 1 receptor-like 1	89.9173	1.50641	0.362526	4.15531	3.24851e-05	0.000151571
Itga3	integrin alpha 3	24844.7	1.50024	0.1356	11.0637	1.88184e-28	4.76246e-27
Slc45a3	solute carrier family 45, member 3	179.854	1.4993	0.271555	5.52117	3.36747e-08	2.36388e-07
Fgd6	FYVE, RhoGEF and PH domain containing 6	2166.49	1.49898	0.129053	11.6152	3.45008e-31	9.86458e-30
Crisp3	cysteine-rich secretory protein 3	77.6068	1.49642	0.638073	2.34521	0.0190161	0.0481483
Unc13c	unc-13 homolog C (C. elegans)	145.484	1.49239	0.394737	3.78071	0.000156379	0.000646956
Tenm3	teneurin transmembrane protein 3	23.1112	1.48851	0.505006	2.94751	0.00320344	0.0100788
Etv4	ets variant 4	1460.53	1.48615	0.194308	7.64843	2.03442e-14	2.47228e-13
Pdlim7	PDZ and LIM domain 7	16411.3	1.48327	0.0890731	16.6523	2.91367e-62	2.18037e-60
Nova1	neuro-oncological ventral antigen 1	404.59	1.48252	0.316069	4.6905	2.72542e-06	1.48625e-05
E030011O05Rik	RIKEN cDNA E030011O05 gene	553.096	1.48209	0.280654	5.28084	1.28591e-07	8.39034e-07
Bdnf	brain derived neurotrophic factor	2522.98	1.48034	0.296875	4.98642	6.15098e-07	3.65271e-06
Duoxa1	dual oxidase maturation factor 1	159.916	1.47441	0.335687	4.39221	1.12206e-05	5.60134e-05
Gadd45a	growth arrest and DNA-damage-inducible 45 alpha	8565.19	1.47411	0.144842	10.1773	2.5035e-24	5.349e-23
Eml1	echinoderm microtubule associated protein like 1	2841.59	1.47196	0.0907328	16.223	3.46979e-59	2.42265e-57
Serpinb1b	serine (or cysteine) peptidase inhibitor, clade B, member 1b	34.4755	1.47137	0.540765	2.7209	0.00651042	0.0189862
Muc2	mucin 2	25.7781	1.47113	0.524383	2.80546	0.00502453	0.0150688
Nkain1	Na+/K+ transporting ATPase interacting 1	4214.95	1.47081	0.123365	11.9224	9.04332e-33	2.7517e-31
Dlg4	discs, large homolog 4 (Drosophila)	1005.78	1.46898	0.134117	10.953	6.42976e-28	1.59368e-26
Cald1	caldesmon 1	51954.6	1.46644	0.181792	8.06656	7.2305e-16	9.74871e-15
Macc1	metastasis associated in colon cancer 1	37.1088	1.46629	0.568516	2.57915	0.00990448	0.0272505
Gm19589	predicted gene, 19589	153.183	1.46407	0.271426	5.39398	6.89158e-08	4.64587e-07
Plekho1	pleckstrin homology domain containing, family O member 1	2373.78	1.46257	0.108758	13.448	3.16413e-41	1.25283e-39
Tmsb4x	thymosin, beta 4, X chromosome	105362	1.46075	0.098816	14.7825	1.89894e-49	9.36892e-48
Wbscr27	Williams Beuren syndrome chromosome region 27 (human)	3245.8	1.45961	0.151876	9.61053	7.21772e-22	1.37833e-20
Rgs20	regulator of G-protein signaling 20	406.863	1.45899	0.191427	7.62168	2.50403e-14	3.02885e-13
Rhoq	ras homolog family member Q	5532.34	1.45285	0.126136	11.5181	1.06906e-30	2.98041e-29
Bard1	BRCA1 associated RING domain 1	947.255	1.45184	0.156235	9.29268	1.50456e-20	2.64694e-19
Bhlhe40	basic helix-loop-helix family, member e40	17900.4	1.45108	0.131205	11.0597	1.96796e-28	4.97235e-27
Flna	filamin, alpha	195819	1.45044	0.0863068	16.8056	2.22139e-63	1.73713e-61
Tgfb1	transforming growth factor, beta 1	4521.55	1.44688	0.124216	11.6481	2.34678e-31	6.74701e-30
4933412E12Rik	RIKEN cDNA 4933412E12 gene	555.418	1.44627	0.181188	7.98213	1.4383e-15	1.89511e-14
Gramd2	GRAM domain containing 2	115.141	1.44421	0.356613	4.0498	5.12606e-05	0.00023171
Ccne1	cyclin E1	1114.53	1.44202	0.176933	8.15011	3.63583e-16	4.99248e-15
Ttc12	tetratricopeptide repeat domain 12	1604.22	1.4408	0.173066	8.32518	8.42026e-17	1.19721e-15
P4ha2	procollagen-proline, 2-oxoglutarate 4-dioxygenase (proline 4-hydroxylase), alpha II polypeptide	296.438	1.43772	0.240163	5.98643	2.14503e-09	1.71252e-08
Osbp2	oxysterol binding protein 2	54.8372	1.43638	0.465079	3.08846	0.00201196	0.00665827
Ppp1r18	protein phosphatase 1, regulatory subunit 18	11176.3	1.43629	0.113271	12.6801	7.61988e-37	2.61923e-35
Krt79	keratin 79	64.2599	1.43497	0.423474	3.38856	0.000702595	0.00257404
Ctse	cathepsin E	19373.1	1.4329	0.110373	12.9824	1.54037e-38	5.52556e-37
Nuak1	NUAK family, SNF1-like kinase, 1	4817.07	1.43078	0.126737	11.2893	1.48197e-29	3.92847e-28
Cnr1	cannabinoid receptor 1 (brain)	634.978	1.42989	0.230735	6.19712	5.75041e-10	4.82751e-09
Mc4r	melanocortin 4 receptor	25.6717	1.42807	0.536573	2.66147	0.00777995	0.0221839
Camkk2	calcium/calmodulin-dependent protein kinase kinase 2, beta	2432.24	1.42721	0.0901258	15.8357	1.76462e-56	1.14517e-54
Loxl2	lysyl oxidase-like 2	12297.7	1.4267	0.107624	13.2563	4.14602e-40	1.58156e-38
Hsd17b7	hydroxysteroid (17-beta) dehydrogenase 7	1256.04	1.4264	0.108261	13.1756	1.2131e-39	4.54987e-38
Smox	spermine oxidase	3623.43	1.42222	0.104241	13.6436	2.20346e-42	8.97449e-41
Bhlhe41	basic helix-loop-helix family, member e41	300.547	1.42123	0.199326	7.13017	1.00248e-12	1.06659e-11
AI506816	expressed sequence AI506816	2033.97	1.4209	0.163853	8.67178	4.25421e-18	6.53594e-17
Hrh1	histamine receptor H1	50.4452	1.41913	0.471647	3.00889	0.00262208	0.0084364
Gm14005	predicted gene 14005	1607.07	1.41739	0.147063	9.63797	5.52705e-22	1.06326e-20
Tiam2	T cell lymphoma invasion and metastasis 2	3649.97	1.4167	0.108588	13.0466	6.64164e-39	2.4157e-37
Ptp4a3	protein tyrosine phosphatase 4a3	3198.23	1.41296	0.120034	11.7713	5.48596e-32	1.62501e-30
Ube2f	ubiquitin-conjugating enzyme E2F (putative)	5702.28	1.40861	0.13615	10.346	4.36212e-25	9.6361e-24
Gdf11	growth differentiation factor 11	148.99	1.40499	0.302475	4.645	3.40081e-06	1.82653e-05
Myh10	myosin, heavy polypeptide 10, non-muscle	99.132	1.40371	0.378432	3.70927	0.000207854	0.000843934
Ush1g	Usher syndrome 1G	103.61	1.40344	0.476579	2.94482	0.00323142	0.0101574
Efnb2	ephrin B2	7540.73	1.39943	0.099915	14.0062	1.42789e-44	6.18622e-43
Zyx	zyxin	26105	1.39922	0.115974	12.0649	1.61786e-33	5.01056e-32
Ankrd1	ankyrin repeat domain 1 (cardiac muscle)	68091.3	1.39764	0.154178	9.06507	1.2453e-19	2.08974e-18
Sfxn5	sideroflexin 5	893.011	1.3976	0.133676	10.4551	1.3879e-25	3.10541e-24
Dclk1	doublecortin-like kinase 1	20.194	1.39443	0.572142	2.4372	0.0148014	0.0388543
Tuba1a	tubulin, alpha 1A	11595.9	1.39384	0.131979	10.5611	4.51425e-26	1.04908e-24
Kctd5	potassium channel tetramerisation domain containing 5	11103.6	1.39339	0.0900897	15.4667	5.82569e-54	3.36213e-52
Cdca7	cell division cycle associated 7	2955.74	1.39118	0.110889	12.5457	4.19512e-36	1.39897e-34
Actn1	actinin, alpha 1	100690	1.38907	0.0911197	15.2444	1.79311e-52	9.6372e-51
Pask	PAS domain containing serine/threonine kinase	1684.86	1.38811	0.117002	11.864	1.82146e-32	5.48895e-31
Aebp1	AE binding protein 1	659.067	1.38419	0.189651	7.2986	2.9078e-13	3.22768e-12
Gjc1	gap junction protein, gamma 1	2382.43	1.38416	0.118311	11.6994	1.28368e-31	3.73869e-30
Nrip1	nuclear receptor interacting protein 1	4503.78	1.38372	0.174807	7.9157	2.45872e-15	3.15977e-14
Gp1bb	glycoprotein Ib, beta polypeptide	38.287	1.38366	0.501887	2.75693	0.00583477	0.0172213
Shisa4	shisa family member 4	2849.91	1.38101	0.116589	11.8451	2.28113e-32	6.86092e-31
Rassf5	Ras association (RalGDS/AF-6) domain family member 5	1388.88	1.38031	0.125576	10.9918	4.18583e-28	1.04579e-26
Snai1	snail family zinc finger 1	31.4536	1.37766	0.537851	2.56142	0.0104245	0.0285083
Hmga2-ps1	high mobility group AT-hook 2, pseudogene 1	1203.28	1.37319	0.126364	10.8669	1.6569e-27	4.04905e-26
Apcdd1	adenomatosis polyposis coli down-regulated 1	338.269	1.37312	0.199184	6.89373	5.43476e-12	5.43824e-11
Apobec1	apolipoprotein B mRNA editing enzyme, catalytic polypeptide 1	212.162	1.36603	0.341918	3.99519	6.46425e-05	0.000286081
Jph1	junctophilin 1	533.935	1.36292	0.184078	7.40403	1.32111e-13	1.50818e-12
Sbk2	SH3-binding domain kinase family, member 2	72.2964	1.36146	0.408143	3.33574	0.000850728	0.00306294
Bcl2l15	BCLl2-like 15	42.7397	1.36085	0.468952	2.90189	0.00370916	0.011476
Ppm1e	protein phosphatase 1E (PP2C domain containing)	166.369	1.35994	0.306946	4.43056	9.39888e-06	4.74189e-05
Slc20a2	solute carrier family 20, member 2	12284.4	1.35867	0.102538	13.2504	4.48739e-40	1.70761e-38
B4galt1	UDP-Gal:betaGlcNAc beta 1,4- galactosyltransferase, polypeptide 1	11011.4	1.35385	0.115454	11.7263	9.34224e-32	2.74648e-30
Arrdc4	arrestin domain containing 4	2703.83	1.35297	0.119987	11.276	1.72476e-29	4.55662e-28
Rasal2	RAS protein activator like 2	3318.81	1.35246	0.149409	9.0521	1.4025e-19	2.35102e-18
Parvb	parvin, beta	10708.9	1.35221	0.104652	12.921	3.42543e-38	1.21759e-36
Slit1	slit homolog 1 (Drosophila)	69.7499	1.35047	0.420775	3.20948	0.00132973	0.00458995
Dscam	Down syndrome cell adhesion molecule	159.518	1.34958	0.248579	5.42917	5.66171e-08	3.85835e-07
Unc5b	unc-5 netrin receptor B	54375.8	1.34462	0.0856351	15.7017	1.47174e-55	9.13414e-54
Pdk4	pyruvate dehydrogenase kinase, isoenzyme 4	564.101	1.33919	0.184027	7.27715	3.40952e-13	3.76057e-12
Bfsp1	beaded filament structural protein 1, in lens-CP94	39.5333	1.33737	0.465528	2.87279	0.0040686	0.0124575
Arl4c	ADP-ribosylation factor-like 4C	31189.9	1.33258	0.0772696	17.2459	1.20117e-66	1.03221e-64
Tmcc2	transmembrane and coiled-coil domains 2	355.297	1.33023	0.229262	5.80222	6.54436e-09	4.94941e-08
Cdc6	cell division cycle 6	1151.75	1.32983	0.170482	7.80038	6.17223e-15	7.7042e-14
Ppa1	pyrophosphatase (inorganic) 1	5336.1	1.32939	0.113524	11.7102	1.12957e-31	3.31453e-30
Lrp2bp	Lrp2 binding protein	31.1875	1.32926	0.527351	2.52063	0.0117144	0.0316594
Zeb1	zinc finger E-box binding homeobox 1	7800.36	1.32877	0.111817	11.8834	1.44313e-32	4.36568e-31
Fam84a	family with sequence similarity 84, member A	1457.39	1.32272	0.127338	10.3875	2.82549e-25	6.26818e-24
Msrb3	methionine sulfoxide reductase B3	1567.15	1.32169	0.164302	8.04427	8.67631e-16	1.16279e-14
4930461G14Rik	RIKEN cDNA 4930461G14 gene	41.4323	1.31961	0.483702	2.72815	0.00636916	0.0186124
Lgals1	lectin, galactose binding, soluble 1	57185.3	1.31922	0.141759	9.30607	1.3265e-20	2.33632e-19
Flnb	filamin, beta	42102.9	1.31737	0.0838662	15.708	1.33243e-55	8.30248e-54
D16Ertd472e	DNA segment, Chr 16, ERATO Doi 472, expressed	234.691	1.31304	0.28044	4.68206	2.84006e-06	1.54392e-05
Gab2	growth factor receptor bound protein 2-associated protein 2	5984.19	1.31044	0.0945593	13.8584	1.13156e-43	4.74467e-42
Ube2cbp	ubiquitin-conjugating enzyme E2C binding protein	689.748	1.30919	0.158399	8.26515	1.39519e-16	1.96229e-15
2700038G22Rik	RIKEN cDNA 2700038G22 gene	363.375	1.3085	0.258722	5.05754	4.2471e-07	2.58161e-06
Lrp11	low density lipoprotein receptor-related protein 11	2142.72	1.30755	0.122762	10.6511	1.72397e-26	4.05457e-25
Gpsm3	G-protein signalling modulator 3 (AGS3-like, C. elegans)	277.863	1.30709	0.324724	4.02524	5.69171e-05	0.000255359
Uap1	UDP-N-acetylglucosamine pyrophosphorylase 1	4372.39	1.30399	0.110162	11.837	2.51202e-32	7.54088e-31
4833427F10Rik	RIKEN cDNA 4833427F10 gene	46.2197	1.30392	0.446908	2.91763	0.00352698	0.0109863
Tnk2	tyrosine kinase, non-receptor, 2	8172.07	1.30285	0.0852362	15.2852	9.59729e-53	5.21186e-51
Exo1	exonuclease 1	847.355	1.29817	0.127341	10.1944	2.09972e-24	4.51094e-23
Rasa4	RAS p21 protein activator 4	248.483	1.29665	0.213335	6.07799	1.21696e-09	9.94422e-09
Bend6	BEN domain containing 6	88.734	1.29518	0.380583	3.40315	0.000666134	0.00245368
Tns1	tensin 1	28679.2	1.29096	0.096606	13.3632	9.92258e-41	3.85085e-39
Ubtd1	ubiquitin domain containing 1	3015.52	1.28829	0.127296	10.1205	4.48279e-24	9.44891e-23
Ptrh1	peptidyl-tRNA hydrolase 1 homolog	1348.26	1.28743	0.119132	10.8067	3.19881e-27	7.75648e-26
Stk39	serine/threonine kinase 39	203.371	1.28436	0.283528	4.52992	5.9007e-06	3.06296e-05
Fxyd4	FXYD domain-containing ion transport regulator 4	28.7431	1.28286	0.47197	2.71809	0.00656598	0.0191149
Pxdn	peroxidasin	28702.1	1.28279	0.110041	11.6573	2.10583e-31	6.06542e-30
Stk17b	serine/threonine kinase 17b (apoptosis-inducing)	3656.19	1.28178	0.196818	6.51254	7.38922e-11	6.71904e-10
Poln	DNA polymerase N	97.7784	1.28051	0.338114	3.78721	0.000152351	0.00063153
Tmem44	transmembrane protein 44	634.174	1.28018	0.170858	7.49264	6.75017e-14	7.87268e-13
Serpinb1c	serine (or cysteine) peptidase inhibitor, clade B, member 1c	74.6398	1.27944	0.531669	2.40646	0.016108	0.0417931
Dok1	docking protein 1	2015.87	1.27691	0.125896	10.1426	3.57469e-24	7.58592e-23
Slc46a1	solute carrier family 46, member 1	2701.97	1.27648	0.149237	8.55337	1.19541e-17	1.78911e-16
Dusp5	dual specificity phosphatase 5	2376.27	1.27281	0.100318	12.6877	6.91712e-37	2.3829e-35
Mapk4	mitogen-activated protein kinase 4	1135.17	1.27256	0.132645	9.59368	8.49981e-22	1.61331e-20
Glrp1	glutamine repeat protein 1	166.51	1.27154	0.2433	5.22622	1.73008e-07	1.10714e-06
Zfp703	zinc finger protein 703	1993.52	1.27016	0.129825	9.78357	1.3246e-22	2.62903e-21
Iffo2	intermediate filament family orphan 2	6228.84	1.26964	0.0807956	15.7142	1.20931e-55	7.5958e-54
Klhl34	kelch-like 34	59.0519	1.26909	0.536733	2.36446	0.0180562	0.0460234
Cdh24	cadherin-like 24	221.704	1.26555	0.267274	4.73502	2.19039e-06	1.20838e-05
Podxl	podocalyxin-like	9469.88	1.26451	0.108348	11.6708	1.79805e-31	5.2077e-30
Lhx2	LIM homeobox protein 2	54.8386	1.2625	0.396347	3.18533	0.00144588	0.00494609
Cacnb2	calcium channel, voltage-dependent, beta 2 subunit	707.482	1.26221	0.266077	4.74378	2.09763e-06	1.15925e-05
Sgtb	small glutamine-rich tetratricopeptide repeat (TPR)-containing, beta	451.522	1.25971	0.164692	7.64889	2.02729e-14	2.46554e-13
Lamb3	laminin, beta 3	10239.6	1.25713	0.0784473	16.0251	8.53107e-58	5.6777e-56
Nav1	neuron navigator 1	3819.91	1.25688	0.0982829	12.7884	1.90356e-37	6.61594e-36
Arid5a	AT rich interactive domain 5A (MRF1-like)	653.887	1.25468	0.180534	6.94985	3.65684e-12	3.71625e-11
Slc9a5	solute carrier family 9 (sodium/hydrogen exchanger), member 5	1965.73	1.2545	0.181582	6.9087	4.89131e-12	4.91015e-11
Myh9	myosin, heavy polypeptide 9, non-muscle	251335	1.25306	0.0876042	14.3036	2.07795e-46	9.58679e-45
Crybg3	beta-gamma crystallin domain containing 3	396.244	1.2527	0.168335	7.44171	9.93874e-14	1.14633e-12
Cdkn2b	cyclin-dependent kinase inhibitor 2B (p15, inhibits CDK4)	7188.71	1.25228	0.0783648	15.9801	1.75823e-57	1.1652e-55
1700017B05Rik	RIKEN cDNA 1700017B05 gene	10591.8	1.25063	0.111284	11.2382	2.64764e-29	6.98298e-28
Arnt2	aryl hydrocarbon receptor nuclear translocator 2	267.137	1.25057	0.253926	4.92495	8.43832e-07	4.91895e-06
Flt4	FMS-like tyrosine kinase 4	4446.86	1.2464	0.141322	8.81957	1.14901e-18	1.83748e-17
Cldn22	claudin 22	25.3865	1.24602	0.528108	2.35941	0.018304	0.0466245
D8Ertd82e	NA	10485.1	1.24401	0.126832	9.80829	1.03711e-22	2.07158e-21
Tpst1	protein-tyrosine sulfotransferase 1	567.304	1.24258	0.15696	7.91655	2.4419e-15	3.14073e-14
Oasl2	2'-5' oligoadenylate synthetase-like 2	158.261	1.24121	0.325827	3.8094	0.000139306	0.000581774
Snord99	small nucleolar RNA, C/D box 99	30.457	1.24098	0.480316	2.58368	0.00977523	0.0269495
Nrp1	neuropilin 1	6989.85	1.23902	0.181499	6.82656	8.69732e-12	8.5551e-11
Acvr1	activin A receptor, type 1	7997.13	1.23787	0.106992	11.5698	5.86256e-31	1.65208e-29
Lbh	limb-bud and heart	663.652	1.23753	0.140231	8.82495	1.09505e-18	1.75657e-17
Dpy19l1	dpy-19-like 1 (C. elegans)	7269.06	1.23683	0.110577	11.1851	4.82092e-29	1.26297e-27
2018-09-06	septin 6	4440.57	1.23516	0.117448	10.5166	7.24348e-26	1.65384e-24
Mlf1	myeloid leukemia factor 1	494.085	1.23387	0.227887	5.4144	6.14933e-08	4.17248e-07
Itpr2	inositol 1,4,5-triphosphate receptor 2	2297.45	1.2324	0.0912668	13.5032	1.49672e-41	5.97162e-40
Ddit4	DNA-damage-inducible transcript 4	9814.85	1.23125	0.0918507	13.4049	5.66082e-41	2.21893e-39
Gramd1a	GRAM domain containing 1A	1007.83	1.22954	0.129217	9.51535	1.81095e-21	3.37583e-20
Piezo1	piezo-type mechanosensitive ion channel component 1	18122.6	1.22814	0.0979103	12.5435	4.31383e-36	1.4355e-34
Dse	dermatan sulfate epimerase	1569.7	1.22402	0.148945	8.21794	2.07023e-16	2.88321e-15
Hoxa3	homeobox A3	39.4417	1.22285	0.461212	2.6514	0.00801596	0.0227821
Trpm3	transient receptor potential cation channel, subfamily M, member 3	110.098	1.22249	0.315215	3.87826	0.000105208	0.00044872
Adra1d	adrenergic receptor, alpha 1d	66.6661	1.21669	0.513954	2.3673	0.0179182	0.0457312
P2ry1	purinergic receptor P2Y, G-protein coupled 1	358.116	1.21661	0.265494	4.58245	4.59561e-06	2.41694e-05
Golga7b	golgi autoantigen, golgin subfamily a, 7B	142.489	1.21613	0.284663	4.27219	1.93561e-05	9.33772e-05
Heatr5a	HEAT repeat containing 5A	11078	1.21556	0.0784193	15.5007	3.42879e-54	2.01603e-52
Robo1	roundabout guidance receptor 1	3875.41	1.21169	0.136286	8.89083	6.06516e-19	9.91213e-18
St6galnac6	ST6 (alpha-N-acetyl-neuraminyl-2,3-beta-galactosyl-1,3)-N-acetylgalactosaminide alpha-2,6-sialyltransferase 6	3084.82	1.21116	0.146786	8.25119	1.5683e-16	2.19787e-15
Scn1b	sodium channel, voltage-gated, type I, beta	40.6133	1.20991	0.454513	2.662	0.00776782	0.0221573
Dctd	dCMP deaminase	1314.86	1.20926	0.172349	7.01637	2.27711e-12	2.36011e-11
Myc	myelocytomatosis oncogene	11043.4	1.20555	0.0689558	17.4829	1.93476e-68	1.73906e-66
Nrarp	Notch-regulated ankyrin repeat protein	44.0755	1.20546	0.503497	2.39418	0.0166577	0.0429841
Hoxa4	homeobox A4	32.25	1.20492	0.505207	2.385	0.0170792	0.0438979
Nrxn1	neurexin I	476.352	1.20418	0.294531	4.08846	4.34248e-05	0.000198384
Tgif1	TGFB-induced factor homeobox 1	16263.9	1.20346	0.10181	11.8207	3.05203e-32	9.10948e-31
Plekha2	pleckstrin homology domain-containing, family A (phosphoinositide binding specific) member 2	22242.4	1.20246	0.0958758	12.5418	4.40735e-36	1.4635e-34
Bbs12	Bardet-Biedl syndrome 12 (human)	1486.59	1.20154	0.213249	5.63444	1.75629e-08	1.27051e-07
Msantd3	Myb/SANT-like DNA-binding domain containing 3	1167.15	1.19793	0.141643	8.45736	2.73492e-17	3.99013e-16
Gxylt2	glucoside xylosyltransferase 2	327.729	1.19736	0.202191	5.92193	3.18184e-09	2.49694e-08
Ctsl	cathepsin L	94870.2	1.196	0.0977404	12.2365	1.98461e-34	6.32165e-33
Myzap	myocardial zonula adherens protein	1692.84	1.19539	0.164398	7.27132	3.55992e-13	3.92093e-12
Fosb	FBJ osteosarcoma oncogene B	510.05	1.19414	0.235805	5.06411	4.10319e-07	2.50483e-06
Anxa8	annexin A8	13366.2	1.19309	0.105229	11.3381	8.49677e-30	2.27162e-28
Porcn	porcupine homolog (Drosophila)	6598.52	1.18786	0.0914669	12.9868	1.45347e-38	5.2258e-37
Foxd2os	forkhead box D2, opposite strand	116.774	1.18744	0.300352	3.9535	7.70175e-05	0.000336092
Fam110a	family with sequence similarity 110, member A	1297.82	1.1865	0.128707	9.21861	3.0099e-20	5.18446e-19
Mpzl1	myelin protein zero-like 1	4177.24	1.18409	0.098557	12.0143	2.99012e-33	9.20581e-32
Ckap4	cytoskeleton-associated protein 4	6347.19	1.18394	0.123253	9.60575	7.56087e-22	1.43859e-20
Pdxp	pyridoxal (pyridoxine, vitamin B6) phosphatase	284.494	1.18386	0.214265	5.52523	3.29062e-08	2.31305e-07
Zdhhc2	zinc finger, DHHC domain containing 2	2263.59	1.18364	0.195599	6.05135	1.43641e-09	1.16401e-08
Nop56	NOP56 ribonucleoprotein	14151.8	1.18102	0.0812966	14.5273	8.14186e-48	3.88228e-46
Gm13710	predicted gene 13710	93.0388	1.18036	0.402415	2.93319	0.00335498	0.010507
Itga2	integrin alpha 2	17637.6	1.17575	0.150984	7.78729	6.84602e-15	8.52482e-14
Itgb6	integrin beta 6	2435.08	1.17426	0.199239	5.89374	3.77541e-09	2.94061e-08
Ppm1j	protein phosphatase 1J	32.2619	1.17358	0.501904	2.33825	0.0193744	0.0489604
Amotl1	angiomotin-like 1	12592.8	1.1719	0.0961029	12.1942	3.33629e-34	1.05413e-32
Otud4	OTU domain containing 4	26206	1.17122	0.175137	6.68746	2.27082e-11	2.16426e-10
Fam78b	family with sequence similarity 78, member B	105.138	1.17071	0.351434	3.33124	0.000864607	0.00310575
Ier5l	immediate early response 5-like	2924.77	1.17041	0.117036	10.0004	1.51717e-23	3.12628e-22
Foxq1	forkhead box Q1	8623.17	1.16861	0.110796	10.5474	5.22328e-26	1.20668e-24
Rsu1	Ras suppressor protein 1	5431.35	1.16815	0.0960125	12.1666	4.68041e-34	1.47287e-32
Asap1	ArfGAP with SH3 domain, ankyrin repeat and PH domain1	16400.9	1.16468	0.0721506	16.1424	1.28513e-58	8.73888e-57
Rnf145	ring finger protein 145	3496.85	1.16201	0.11057	10.5093	7.82581e-26	1.77901e-24
Kcnd1	potassium voltage-gated channel, Shal-related family, member 1	113.088	1.1611	0.368386	3.15184	0.00162242	0.00548642
Tpm1	tropomyosin 1, alpha	78411.4	1.15973	0.0742713	15.6148	5.77079e-55	3.48476e-53
Tgfb2	transforming growth factor, beta 2	1456.95	1.15935	0.184802	6.27349	3.5305e-10	3.01733e-09
Hspg2	perlecan (heparan sulfate proteoglycan 2)	17321.3	1.15813	0.0773436	14.9739	1.08774e-50	5.55352e-49
Nptxr	neuronal pentraxin receptor	112.812	1.15563	0.311625	3.7084	0.000208574	0.000846421
Hmga1	high mobility group AT-hook 1	148.423	1.15463	0.300169	3.84661	0.000119765	0.000505295
Il17rd	interleukin 17 receptor D	567.514	1.15187	0.180897	6.36752	1.92104e-10	1.67009e-09
Pik3cb	phosphatidylinositol 3-kinase, catalytic, beta polypeptide	3109.37	1.15163	0.110674	10.4056	2.33758e-25	5.19314e-24
Lca5	Leber congenital amaurosis 5 (human)	550.549	1.15032	0.220524	5.21629	1.82539e-07	1.1629e-06
A930015D03Rik	RIKEN cDNA A930015D03 gene	595.827	1.14946	0.195962	5.86574	4.47128e-09	3.44997e-08
Tspan7	tetraspanin 7	8256.76	1.14926	0.107208	10.7198	8.21519e-27	1.95564e-25
Ism1	isthmin 1, angiogenesis inhibitor	79.8367	1.14728	0.442533	2.59254	0.00952715	0.0263399
Suv39h2	suppressor of variegation 3-9 homolog 2 (Drosophila)	467.389	1.14714	0.252374	4.54538	5.48373e-06	2.8598e-05
Mras	muscle and microspikes RAS	1457.79	1.14673	0.132442	8.65835	4.7864e-18	7.32478e-17
Cxcr4	chemokine (C-X-C motif) receptor 4	46.9269	1.14567	0.43366	2.64186	0.00824532	0.0233322
Traf1	TNF receptor-associated factor 1	212.803	1.14389	0.36546	3.12999	0.0017481	0.005867
Ampd3	adenosine monophosphate deaminase 3	122.259	1.142	0.314172	3.63497	0.000278011	0.0011019
Susd1	sushi domain containing 1	82.3974	1.13968	0.408717	2.78844	0.00529621	0.0157807
C630043F03Rik	RIKEN cDNA C630043F03 gene	180.164	1.13938	0.269149	4.23325	2.30336e-05	0.000109664
Necab3	N-terminal EF-hand calcium binding protein 3	127.126	1.13856	0.319031	3.5688	0.000358618	0.0013921
Chrna2	cholinergic receptor, nicotinic, alpha polypeptide 2 (neuronal)	60.312	1.13842	0.39813	2.85942	0.00424417	0.0129318
Pltp	phospholipid transfer protein	193.517	1.13748	0.311346	3.65343	0.000258758	0.00103187
Abcc1	ATP-binding cassette, sub-family C (CFTR/MRP), member 1	10131.5	1.13696	0.0910821	12.4828	9.26441e-36	3.04402e-34
Dlgap1	discs, large (Drosophila) homolog-associated protein 1	102.663	1.13526	0.323542	3.50884	0.000450068	0.00171601
Dtx4	deltex 4, E3 ubiquitin ligase	6496.04	1.13002	0.11842	9.54249	1.39437e-21	2.61173e-20
Nrg1	neuregulin 1	1040.29	1.12932	0.120089	9.40395	5.25506e-21	9.55687e-20
Tns3	tensin 3	23734.4	1.12726	0.0946765	11.9065	1.095e-32	3.32539e-31
1700001C19Rik	RIKEN cDNA 1700001C19 gene	355.666	1.12537	0.217995	5.16235	2.43873e-07	1.52689e-06
Ptprb	protein tyrosine phosphatase, receptor type, B	44.8139	1.12446	0.44786	2.51074	0.0120479	0.0324152
Med13l	mediator complex subunit 13-like	2653.45	1.12285	0.0919455	12.2122	2.67662e-34	8.49134e-33
Plk2	polo-like kinase 2	12973.3	1.12217	0.119806	9.36654	7.49465e-21	1.34577e-19
Katnb1	katanin p80 (WD40-containing) subunit B 1	1769.95	1.1219	0.14734	7.61439	2.64944e-14	3.19239e-13
Arhgap28	Rho GTPase activating protein 28	146.73	1.12172	0.279336	4.01569	5.92722e-05	0.000264862
Lpcat4	lysophosphatidylcholine acyltransferase 4	9905.06	1.1215	0.11363	9.86971	5.63296e-23	1.13093e-21
Dusp18	dual specificity phosphatase 18	1758.07	1.12099	0.115157	9.73451	2.14849e-22	4.23203e-21
Nfil3	nuclear factor, interleukin 3, regulated	1935.59	1.12008	0.117883	9.50161	2.06671e-21	3.83433e-20
E2f7	E2F transcription factor 7	480.372	1.11974	0.181383	6.17333	6.68651e-10	5.59235e-09
Slc29a1	solute carrier family 29 (nucleoside transporters), member 1	9313.12	1.11945	0.129637	8.63524	5.86021e-18	8.90706e-17
Fads3	fatty acid desaturase 3	18510.7	1.11832	0.104434	10.7084	9.29436e-27	2.20248e-25
Egfr	epidermal growth factor receptor	10072.8	1.11687	0.0987423	11.311	1.15813e-29	3.08048e-28
Specc1	sperm antigen with calponin homology and coiled-coil domains 1	11221.3	1.11609	0.0927836	12.0289	2.50324e-33	7.72203e-32
Paox	polyamine oxidase (exo-N4-amino)	3398.8	1.1158	0.107947	10.3366	4.81473e-25	1.05762e-23
E230016K23Rik	RIKEN cDNA E230016K23 gene	174.061	1.11542	0.334234	3.33724	0.000846136	0.00304781
Grip1	glutamate receptor interacting protein 1	115.885	1.11531	0.399474	2.79195	0.00523915	0.0156345
Epn2	epsin 2	8195.09	1.11372	0.0725823	15.3442	3.87087e-53	2.16216e-51
Sigirr	single immunoglobulin and toll-interleukin 1 receptor (TIR) domain	197.99	1.10855	0.272378	4.06991	4.70319e-05	0.000213645
Dpf1	D4, zinc and double PHD fingers family 1	52.6476	1.10815	0.393719	2.81458	0.0048841	0.0147153
Inpp5a	inositol polyphosphate-5-phosphatase A	3806.49	1.10695	0.114747	9.64685	5.06877e-22	9.77504e-21
2700094K13Rik	NA	1493.2	1.10668	0.139154	7.95296	1.82101e-15	2.36747e-14
Slc7a6	solute carrier family 7 (cationic amino acid transporter, y+ system), member 6	10710.7	1.10546	0.0889103	12.4334	1.72069e-35	5.58332e-34
Gpr97	NA	131.893	1.10497	0.310677	3.55666	0.000375602	0.0014526
Fzd2	frizzled class receptor 2	6074.24	1.10401	0.104014	10.6141	2.56271e-26	5.99115e-25
Il15	interleukin 15	239.092	1.10089	0.239137	4.60359	4.15278e-06	2.20168e-05
Irx2	Iroquois related homeobox 2 (Drosophila)	37.6371	1.1008	0.42596	2.58429	0.00975806	0.0269103
Homer1	homer scaffolding protein 1	1471.54	1.09958	0.27548	3.99152	6.56524e-05	0.000290304
Tmod3	tropomodulin 3	21798.1	1.09942	0.141613	7.76355	8.25854e-15	1.02186e-13
Efcab4a	NA	721.572	1.09909	0.153219	7.17333	7.3193e-13	7.86975e-12
Pmm1	phosphomannomutase 1	1902.06	1.09742	0.152612	7.19089	6.43724e-13	6.96255e-12
4921536K21Rik	RIKEN cDNA 4921536K21 gene	83.6057	1.09634	0.316485	3.4641	0.000532008	0.00199918
Snai2	snail family zinc finger 2	293.655	1.09527	0.251048	4.36279	1.28412e-05	6.35758e-05
Fmnl3	formin-like 3	15035.6	1.09481	0.114249	9.58273	9.45095e-22	1.7895e-20
Slamf9	SLAM family member 9	189.195	1.09375	0.274167	3.98937	6.62504e-05	0.000292865
B230216G23Rik	NA	68.0792	1.09268	0.446353	2.44802	0.0143643	0.0378338
Tspan6	tetraspanin 6	1221.5	1.09204	0.149096	7.3244	2.39976e-13	2.68471e-12
Angptl4	angiopoietin-like 4	1325.16	1.09185	0.131581	8.29787	1.05991e-16	1.50018e-15
Grk6	G protein-coupled receptor kinase 6	5754.62	1.08978	0.110201	9.88903	4.64488e-23	9.42231e-22
Mgat5	mannoside acetylglucosaminyltransferase 5	2536.73	1.08942	0.131942	8.25684	1.49583e-16	2.09819e-15
A430105I19Rik	RIKEN cDNA A430105I19 gene	10723	1.0869	0.0767365	14.164	1.52999e-45	6.85647e-44
Ammecr1	Alport syndrome, mental retardation, midface hypoplasia and elliptocytosis chromosomal region gene 1	1344.74	1.0866	0.258279	4.20707	2.58703e-05	0.000122461
Cdkn2a	cyclin-dependent kinase inhibitor 2A	289.284	1.08571	0.201468	5.38898	7.0857e-08	4.77468e-07
Phldb3	pleckstrin homology like domain, family B, member 3	2542.3	1.08309	0.112716	9.60904	7.32265e-22	1.39666e-20
Sac3d1	SAC3 domain containing 1	2372.42	1.08104	0.122166	8.84889	8.83964e-19	1.42822e-17
Micall2	MICAL-like 2	3045.2	1.07896	0.106876	10.0954	5.78724e-24	1.21168e-22
Chd7	chromodomain helicase DNA binding protein 7	1846.31	1.07829	0.121855	8.8489	8.83826e-19	1.42822e-17
Pard6g	par-6 family cell polarity regulator gamma	1081.47	1.078	0.159986	6.73809	1.60479e-11	1.55411e-10
Bai2	NA	258.314	1.07609	0.22109	4.86718	1.13205e-06	6.4878e-06
Lipt2	lipoyl(octanoyl) transferase 2 (putative)	594.236	1.07539	0.211184	5.09217	3.53985e-07	2.17537e-06
Fam110c	family with sequence similarity 110, member C	2338.55	1.07428	0.110752	9.69995	3.01642e-22	5.91188e-21
Usp27x	ubiquitin specific peptidase 27, X chromosome	719.38	1.0742	0.136629	7.86214	3.77629e-15	4.79004e-14
Acot9	acyl-CoA thioesterase 9	5165.72	1.07322	0.118245	9.07618	1.12457e-19	1.89325e-18
Plcg2	phospholipase C, gamma 2	1060.49	1.07164	0.164825	6.50168	7.94277e-11	7.20562e-10
Golt1b	golgi transport 1B	3432.37	1.06988	0.0981607	10.8993	1.16133e-27	2.86035e-26
Uhrf1	ubiquitin-like, containing PHD and RING finger domains, 1	5654.5	1.06939	0.144603	7.39539	1.40993e-13	1.6049e-12
Rnf183	ring finger protein 183	71.7757	1.06933	0.427837	2.49938	0.0124412	0.0333414
Setd7	SET domain containing (lysine methyltransferase) 7	13134.5	1.06882	0.142511	7.49991	6.3863e-14	7.47059e-13
Plin2	perilipin 2	33878.7	1.06876	0.104825	10.1957	2.07278e-24	4.45918e-23
Ahnak	AHNAK nucleoprotein (desmoyokin)	131445	1.06826	0.068924	15.4991	3.51711e-54	2.06021e-52
Uck2	uridine-cytidine kinase 2	5329.99	1.06738	0.111112	9.60636	7.51588e-22	1.43177e-20
Ppp3ca	protein phosphatase 3, catalytic subunit, alpha isoform	2797.45	1.06703	0.317897	3.35652	0.000789289	0.00286282
1700019L03Rik	NA	284.605	1.06703	0.20862	5.1147	3.14245e-07	1.94107e-06
Peg12	paternally expressed 12	596.532	1.06668	0.147049	7.25388	4.04992e-13	4.44496e-12
Rnf150	ring finger protein 150	39.9707	1.0656	0.435206	2.44849	0.0143455	0.0377969
Zmynd19	zinc finger, MYND domain containing 19	2409.11	1.06454	0.123132	8.64558	5.35317e-18	8.16019e-17
Furin	furin (paired basic amino acid cleaving enzyme)	34867.8	1.06226	0.104839	10.1323	3.97156e-24	8.40531e-23
Cdc45	cell division cycle 45	1318.95	1.06197	0.135249	7.85195	4.09613e-15	5.17555e-14
Fndc4	fibronectin type III domain containing 4	151.557	1.06132	0.299949	3.53833	0.00040266	0.00154961
Myl12a	myosin, light chain 12A, regulatory, non-sarcomeric	29795.1	1.06121	0.108745	9.75867	1.6937e-22	3.34885e-21
Cers5	ceramide synthase 5	6288.12	1.06038	0.0967069	10.9649	5.63496e-28	1.40112e-26
Dtl	denticleless E3 ubiquitin protein ligase	2199.95	1.06031	0.160672	6.59919	4.13417e-11	3.84414e-10
Areg	amphiregulin	1172.04	1.05866	0.143726	7.36584	1.7603e-13	1.99212e-12
Ptpn13	protein tyrosine phosphatase, non-receptor type 13	5083.52	1.0566	0.120515	8.76735	1.82926e-18	2.88694e-17
Ets1	E26 avian leukemia oncogene 1, 5' domain	14123.3	1.05598	0.104603	10.0951	5.80579e-24	1.21394e-22
Cdc7	cell division cycle 7 (S. cerevisiae)	752.193	1.05552	0.21992	4.79957	1.59003e-06	8.92608e-06
Nin	ninein	8305.44	1.05521	0.196642	5.36614	8.04383e-08	5.38781e-07
Scarb1	scavenger receptor class B, member 1	6015.34	1.05467	0.109372	9.64302	5.2617e-22	1.01346e-20
Acot7	acyl-CoA thioesterase 7	3794.26	1.05339	0.118808	8.86632	7.56015e-19	1.22911e-17
Fbxo17	F-box protein 17	621.765	1.05267	0.149599	7.03659	1.96998e-12	2.0513e-11
Etv5	ets variant 5	2051.77	1.05215	0.182338	5.77031	7.91257e-09	5.92401e-08
Hip1	huntingtin interacting protein 1	5133.67	1.05197	0.101778	10.3359	4.85039e-25	1.06396e-23
Zbtb38	zinc finger and BTB domain containing 38	7011.43	1.0508	0.167389	6.2776	3.4383e-10	2.94335e-09
Itgb5	integrin beta 5	10955.8	1.04974	0.143122	7.33462	2.22358e-13	2.49296e-12
Arl2	ADP-ribosylation factor-like 2	7099.01	1.04716	0.1182	8.85923	8.0572e-19	1.30721e-17
Blcap	bladder cancer associated protein	4990.16	1.04529	0.0968061	10.7977	3.52758e-27	8.51411e-26
Gpr17	G protein-coupled receptor 17	77.9386	1.04487	0.343125	3.04516	0.00232555	0.00759164
Irs1	insulin receptor substrate 1	5477.39	1.04232	0.0839679	12.4133	2.21305e-35	7.15127e-34
Lrrd1	leucine rich repeats and death domain containing 1	106.784	1.04231	0.3491	2.98572	0.00282913	0.0090246
Apba1	amyloid beta (A4) precursor protein binding, family A, member 1	3986.25	1.04199	0.117568	8.86293	7.79376e-19	1.26578e-17
Mybl2	myeloblastosis oncogene-like 2	1216.92	1.04052	0.148733	6.99588	2.63597e-12	2.71943e-11
Spred3	sprouty-related, EVH1 domain containing 3	2029.01	1.03944	0.10368	10.0254	1.17825e-23	2.43754e-22
Arhgap10	Rho GTPase activating protein 10	982.634	1.03933	0.129659	8.01584	1.09387e-15	1.45602e-14
Dzip1l	DAZ interacting protein 1-like	10529.2	1.03666	0.0732916	14.1443	2.02492e-45	8.99709e-44
Foxc1	forkhead box C1	438.455	1.03615	0.199714	5.18815	2.12393e-07	1.34161e-06
Zfp940	zinc finger protein 940	262.943	1.03344	0.246906	4.18555	2.84476e-05	0.000133932
Vash2	vasohibin 2	2272.17	1.03231	0.146033	7.06906	1.5599e-12	1.63518e-11
Mst1r	macrophage stimulating 1 receptor (c-met-related tyrosine kinase)	503.26	1.02929	0.197359	5.21528	1.83535e-07	1.16876e-06
Elk3	ELK3, member of ETS oncogene family	12286.6	1.02726	0.0939528	10.9338	7.94186e-28	1.96536e-26
Mapk6	mitogen-activated protein kinase 6	16723.9	1.02613	0.0977378	10.4988	8.74785e-26	1.97711e-24
Nr2f1	nuclear receptor subfamily 2, group F, member 1	205.4	1.02604	0.253267	4.05121	5.09537e-05	0.000230475
Nde1	nudE neurodevelopment protein 1	4388.6	1.02497	0.088604	11.568	5.98419e-31	1.68332e-29
Aff1	AF4/FMR2 family, member 1	22333.2	1.02475	0.0923638	11.0947	1.3305e-28	3.38909e-27
Adra1b	adrenergic receptor, alpha 1b	228.187	1.02474	0.296956	3.45082	0.000558895	0.00209018
Sh3glb1	SH3-domain GRB2-like B1 (endophilin)	35369.1	1.0246	0.120787	8.48264	2.20137e-17	3.22072e-16
Tmem206	transmembrane protein 206	1800.05	1.0242	0.116125	8.8198	1.1466e-18	1.8355e-17
Tmie	transmembrane inner ear	286.111	1.02374	0.231493	4.42234	9.76393e-06	4.91338e-05
Dancr	differentiation antagonizing non-protein coding RNA	580.296	1.01906	0.239647	4.25234	2.11547e-05	0.000101366
Pycr2	pyrroline-5-carboxylate reductase family, member 2	3109.92	1.01857	0.144937	7.02772	2.09938e-12	2.18023e-11
Zbtb3	zinc finger and BTB domain containing 3	730.306	1.01738	0.155951	6.5237	6.85923e-11	6.2626e-10
Klf10	Kruppel-like factor 10	4421.23	1.01649	0.112718	9.01801	1.91529e-19	3.18672e-18
Ptger4	prostaglandin E receptor 4 (subtype EP4)	439.011	1.01604	0.18858	5.38782	7.1317e-08	4.80361e-07
Rhebl1	Ras homolog enriched in brain like 1	785.8	1.01249	0.135637	7.46472	8.34775e-14	9.66387e-13
Kirrel3	kin of IRRE like 3 (Drosophila)	581.176	1.01234	0.193575	5.22971	1.69772e-07	1.08821e-06
Csf1	colony stimulating factor 1 (macrophage)	15687.3	1.01072	0.117322	8.61496	6.99667e-18	1.06241e-16
Antxr2	anthrax toxin receptor 2	8918.14	1.01003	0.109885	9.19172	3.86613e-20	6.64464e-19
Ctsc	cathepsin C	7769.7	1.00993	0.11367	8.88471	6.4088e-19	1.0441e-17
Pcdh1	protocadherin 1	11602.3	1.00971	0.0958467	10.5346	5.98441e-26	1.37238e-24
Cad	carbamoyl-phosphate synthetase 2, aspartate transcarbamylase, and dihydroorotase	11510.9	1.00679	0.118888	8.46838	2.48832e-17	3.63373e-16
Fignl1	fidgetin-like 1	1794.72	1.00587	0.132869	7.57041	3.72052e-14	4.4183e-13
D030056L22Rik	RIKEN cDNA D030056L22 gene	6066.24	1.00518	0.0990617	10.147	3.4169e-24	7.26092e-23
Trpm6	transient receptor potential cation channel, subfamily M, member 6	2181.05	1.00365	0.100825	9.95436	2.41379e-23	4.9478e-22
A330074K22Rik	RIKEN cDNA A330074K22 gene	761.02	1.00264	0.138228	7.25355	4.05997e-13	4.45287e-12
AU022754	expressed sequence AU022754	343.616	1.00252	0.236928	4.23134	2.32299e-05	0.000110498
AK129341	NA	383.344	0.999029	0.382886	2.60921	0.00907525	0.0253148
Cybrd1	cytochrome b reductase 1	56.1719	0.99813	0.365505	2.73083	0.00631754	0.0184788
Timeless	timeless circadian clock 1	2044.15	0.997926	0.104332	9.56489	1.12324e-21	2.12168e-20
Dnah17	dynein, axonemal, heavy chain 17	234.322	0.997889	0.210421	4.74235	2.11249e-06	1.16706e-05
Trim15	tripartite motif-containing 15	96.0151	0.99662	0.330404	3.01637	0.0025582	0.00826145
Mmp14	matrix metallopeptidase 14 (membrane-inserted)	16128.1	0.996371	0.0950502	10.4826	1.03874e-25	2.34091e-24
Rcn2	reticulocalbin 2	16286.2	0.995656	0.104741	9.50587	1.98381e-21	3.6849e-20
Ndrg4	N-myc downstream regulated gene 4	281.889	0.995439	0.22942	4.33894	1.4317e-05	7.03922e-05
Cd44	CD44 antigen	36448	0.99543	0.113088	8.80225	1.34096e-18	2.13788e-17
Smad7	SMAD family member 7	8700.2	0.995238	0.0943481	10.5486	5.15746e-26	1.19324e-24
Heg1	heart development protein with EGF-like domains 1	2618.69	0.994505	0.126809	7.84256	4.41451e-15	5.55454e-14
Zdhhc18	zinc finger, DHHC domain containing 18	2028.53	0.994495	0.134098	7.41616	1.20564e-13	1.3804e-12
Bnip2	BCL2/adenovirus E1B interacting protein 2	7489.92	0.994256	0.136544	7.28156	3.29983e-13	3.64731e-12
Gm10658	predicted gene 10658	97.621	0.993809	0.328837	3.02219	0.0025095	0.00811927
Pdgfc	platelet-derived growth factor, C polypeptide	11616.4	0.9934	0.106337	9.34203	9.45012e-21	1.68529e-19
Rgs3	regulator of G-protein signaling 3	685.307	0.991389	0.216958	4.5695	4.88882e-06	2.5598e-05
Arid3b	AT rich interactive domain 3B (BRIGHT-like)	358.579	0.990355	0.210694	4.70044	2.59598e-06	1.41912e-05
Cadm4	cell adhesion molecule 4	1558.46	0.988636	0.11555	8.55593	1.16917e-17	1.75152e-16
Endod1	endonuclease domain containing 1	8055.88	0.98819	0.135073	7.31598	2.55502e-13	2.85025e-12
Tnfrsf22	tumor necrosis factor receptor superfamily, member 22	5657.13	0.9876	0.100003	9.87574	5.30401e-23	1.06626e-21
Wipf1	WAS/WASL interacting protein family, member 1	4902.21	0.984817	0.0779429	12.6351	1.35206e-36	4.60703e-35
Klhl25	kelch-like 25	3465.62	0.984335	0.123885	7.94557	1.93298e-15	2.50056e-14
Phlda3	pleckstrin homology like domain, family A, member 3	3927.76	0.982456	0.116516	8.43192	3.40029e-17	4.93326e-16
Kdelr3	KDEL (Lys-Asp-Glu-Leu) endoplasmic reticulum protein retention receptor 3	353.016	0.981927	0.201605	4.87056	1.11284e-06	6.38946e-06
Dnajb5	DnaJ heat shock protein family (Hsp40) member B5	672.146	0.981342	0.151193	6.49066	8.54608e-11	7.73052e-10
Dock5	dedicator of cytokinesis 5	2798.72	0.981128	0.137261	7.14788	8.81294e-13	9.44071e-12
Bmper	BMP-binding endothelial regulator	150.745	0.979884	0.302765	3.23645	0.00121028	0.00420826
Myo10	myosin X	15053	0.979151	0.0947233	10.337	4.79493e-25	1.05475e-23
Rusc2	RUN and SH3 domain containing 2	3591.78	0.9791	0.109577	8.93525	4.06259e-19	6.67426e-18
Ski	ski sarcoma viral oncogene homolog (avian)	11001.7	0.978165	0.104418	9.36776	7.40903e-21	1.33192e-19
Nme2	NME/NM23 nucleoside diphosphate kinase 2	39340.2	0.973257	0.10838	8.98002	2.70719e-19	4.47101e-18
Enc1	ectodermal-neural cortex 1	23178.9	0.973056	0.118114	8.2383	1.74668e-16	2.44348e-15
Tspo	translocator protein	10891.7	0.972352	0.104862	9.27269	1.81504e-20	3.16822e-19
Cdc42bpa	CDC42 binding protein kinase alpha	8431.14	0.970605	0.211109	4.59766	4.27269e-06	2.26142e-05
3110082I17Rik	RIKEN cDNA 3110082I17 gene	1154.29	0.970269	0.110973	8.74329	2.26418e-18	3.54828e-17
Prickle1	prickle planar cell polarity protein 1	1349.48	0.969493	0.122568	7.90984	2.57729e-15	3.29859e-14
Snx11	sorting nexin 11	1697.51	0.969382	0.130166	7.44729	9.52795e-14	1.10057e-12
Litaf	LPS-induced TN factor	27267.9	0.969368	0.102091	9.49515	2.19903e-21	4.07498e-20
Myadm	myeloid-associated differentiation marker	15949.4	0.968745	0.100565	9.63301	5.80069e-22	1.11453e-20
Tpm4	tropomyosin 4	61776.8	0.967835	0.102031	9.48574	2.40675e-21	4.44936e-20
Kremen1	kringle containing transmembrane protein 1	3155.5	0.966602	0.109815	8.80209	1.34289e-18	2.13878e-17
Snord49a	small nucleolar RNA, C/D box 49A	84.9955	0.966596	0.332927	2.90333	0.0036922	0.0114371
Flrt2	fibronectin leucine rich transmembrane protein 2	838.361	0.96659	0.258408	3.74055	0.000183617	0.000750398
Rrp12	ribosomal RNA processing 12 homolog (S. cerevisiae)	4886.28	0.966364	0.103746	9.31467	1.22329e-20	2.1594e-19
Traip	TRAF-interacting protein	523.457	0.965474	0.182038	5.3037	1.13479e-07	7.46348e-07
Itpripl2	inositol 1,4,5-triphosphate receptor interacting protein-like 2	23277.6	0.964932	0.0729277	13.2313	5.78416e-40	2.19042e-38
Galc	galactosylceramidase	4106.88	0.964586	0.0984681	9.79592	1.17224e-22	2.33255e-21
Hoxa5	homeobox A5	71.9488	0.964538	0.341104	2.82769	0.00468846	0.0141504
Fpgs	folylpolyglutamyl synthetase	3931.2	0.962877	0.0947616	10.161	2.95895e-24	6.3135e-23
Map4	microtubule-associated protein 4	27938.1	0.962154	0.0991636	9.70269	2.93658e-22	5.76262e-21
Gart	phosphoribosylglycinamide formyltransferase	12137.2	0.961691	0.106425	9.03632	1.62039e-19	2.70757e-18
Klf12	Kruppel-like factor 12	184.65	0.961254	0.352463	2.72725	0.00638653	0.0186562
Lims2	LIM and senescent cell antigen like domains 2	1477.02	0.961221	0.130591	7.36055	1.83147e-13	2.06967e-12
Csrp1	cysteine and glycine-rich protein 1	16122.1	0.960413	0.118087	8.13311	4.18399e-16	5.73008e-15
Rasa3	RAS p21 protein activator 3	7693.15	0.960069	0.120412	7.97323	1.5458e-15	2.02482e-14
Hsd11b2	hydroxysteroid 11-beta dehydrogenase 2	67.6773	0.954269	0.365907	2.60796	0.00910848	0.0253798
Irf2bpl	interferon regulatory factor 2 binding protein-like	16727.3	0.953179	0.0960286	9.92599	3.20916e-23	6.53532e-22
Pde7a	phosphodiesterase 7A	4487.37	0.952869	0.17301	5.50758	3.63798e-08	2.54692e-07
Prdm1	PR domain containing 1, with ZNF domain	86.7311	0.952792	0.397041	2.39974	0.0164069	0.042463
Suv39h1	suppressor of variegation 3-9 homolog 1 (Drosophila)	7562.59	0.952482	0.157564	6.04503	1.49384e-09	1.20805e-08
Fam60a	family with sequence similarity 60, member A	9075.6	0.950349	0.110838	8.57418	9.9795e-18	1.50076e-16
Atxn1	ataxin 1	2521.04	0.949757	0.179978	5.27707	1.31268e-07	8.55428e-07
Heatr1	HEAT repeat containing 1	7401	0.949503	0.101508	9.35399	8.44042e-21	1.51039e-19
Abcg2	ATP-binding cassette, sub-family G (WHITE), member 2	1783.12	0.948817	0.126304	7.51215	5.81647e-14	6.82955e-13
Stk38l	serine/threonine kinase 38 like	4968.98	0.948701	0.132089	7.18231	6.85424e-13	7.39313e-12
Pole	polymerase (DNA directed), epsilon	3975.17	0.947527	0.133353	7.10542	1.19953e-12	1.26847e-11
Adpgk	ADP-dependent glucokinase	3916.05	0.947229	0.0944688	10.0269	1.16106e-23	2.41156e-22
1810055G02Rik	RIKEN cDNA 1810055G02 gene	3387.32	0.946062	0.129257	7.31921	2.49433e-13	2.78454e-12
Kirrel	kin of IRRE like (Drosophila)	23240.5	0.945665	0.09692	9.75717	1.71882e-22	3.39424e-21
Nav2	neuron navigator 2	3771.07	0.945507	0.146567	6.45102	1.11101e-10	9.90096e-10
Map3k15	mitogen-activated protein kinase kinase kinase 15	79.6345	0.941185	0.321768	2.92504	0.00344409	0.0107586
Ehbp1l1	EH domain binding protein 1-like 1	10229.2	0.940279	0.0915692	10.2685	9.77129e-25	2.11373e-23
Plod1	procollagen-lysine, 2-oxoglutarate 5-dioxygenase 1	2435.05	0.939518	0.140017	6.71001	1.94613e-11	1.86716e-10
Ptprm	protein tyrosine phosphatase, receptor type, M	3071.74	0.939178	0.134778	6.96831	3.20761e-12	3.28104e-11
P2ry6	pyrimidinergic receptor P2Y, G-protein coupled, 6	168.049	0.938985	0.324641	2.89238	0.00382333	0.0117966
Mcm10	minichromosome maintenance 10 replication initiation factor	1144.89	0.938838	0.161415	5.81628	6.01706e-09	4.57496e-08
Snx15	sorting nexin 15	4283.17	0.937543	0.116872	8.02196	1.04067e-15	1.38756e-14
Slc1a4	solute carrier family 1 (glutamate/neutral amino acid transporter), member 4	1340.34	0.937069	0.124939	7.50021	6.3714e-14	7.45874e-13
Bgn	biglycan	148.884	0.936594	0.290066	3.2289	0.00124266	0.00431128
Osgin2	oxidative stress induced growth inhibitor family member 2	404.379	0.936521	0.229532	4.08014	4.50088e-05	0.000204871
Atp1b3	ATPase, Na+/K+ transporting, beta 3 polypeptide	11490.3	0.936446	0.0887336	10.5535	4.8965e-26	1.13622e-24
Lgalsl	lectin, galactoside binding-like	6465.72	0.936398	0.163209	5.73741	9.61327e-09	7.12229e-08
Snhg4	small nucleolar RNA host gene 4	1156.99	0.935279	0.235619	3.96946	7.20359e-05	0.000315897
Ppfibp1	PTPRF interacting protein, binding protein 1 (liprin beta 1)	20181.5	0.934113	0.130917	7.13518	9.66632e-13	1.02984e-11
Kif24	kinesin family member 24	294.936	0.931935	0.186822	4.98837	6.08921e-07	3.62387e-06
Itprip	inositol 1,4,5-triphosphate receptor interacting protein	5152.27	0.931932	0.126816	7.34871	2.00136e-13	2.25513e-12
Gpr125	NA	7194.33	0.931834	0.0954219	9.76541	1.58468e-22	3.14125e-21
Amotl2	angiomotin-like 2	30096.8	0.928672	0.0807955	11.4941	1.41223e-30	3.92313e-29
Utp20	UTP20 small subunit processome component	10384.3	0.928069	0.0809272	11.468	1.91117e-30	5.28105e-29
Cpne8	copine VIII	5910.67	0.926875	0.106993	8.66299	4.59561e-18	7.03969e-17
Clspn	claspin	772.008	0.926394	0.165244	5.60621	2.06807e-08	1.48234e-07
Nop10	NOP10 ribonucleoprotein	3658.51	0.926067	0.0981463	9.43557	3.88862e-21	7.12156e-20
Trmt61a	tRNA methyltransferase 61A	976.883	0.924996	0.128047	7.22388	5.05252e-13	5.5144e-12
Snord52	small nucleolar RNA, C/D box 52	144.535	0.923955	0.278379	3.31906	0.000903226	0.00323408
Rrs1	ribosome biogenesis regulator 1	2711.99	0.921334	0.108332	8.50475	1.81982e-17	2.68256e-16
Nhp2	NHP2 ribonucleoprotein	5874.01	0.920523	0.111299	8.27074	1.33135e-16	1.8742e-15
Slc38a2	solute carrier family 38, member 2	22574.4	0.918455	0.107897	8.51234	1.70464e-17	2.52229e-16
Spred2	sprouty-related, EVH1 domain containing 2	5067.51	0.918106	0.11304	8.12193	4.5884e-16	6.26748e-15
Ikzf2	IKAROS family zinc finger 2	1620.16	0.917063	0.287338	3.19158	0.00141495	0.00485196
Peak1	pseudopodium-enriched atypical kinase 1	11326.6	0.916292	0.123103	7.44331	9.81934e-14	1.13339e-12
Cnn1	calponin 1	89.0385	0.915386	0.328329	2.78802	0.00530315	0.0157983
Ergic1	endoplasmic reticulum-golgi intermediate compartment (ERGIC) 1	15063.8	0.914658	0.112092	8.15988	3.35348e-16	4.62101e-15
Simc1	SUMO-interacting motifs containing 1	1882.46	0.914073	0.142996	6.39229	1.63422e-10	1.43029e-09
Rad18	RAD18 E3 ubiquitin protein ligase	815.823	0.912921	0.180765	5.05032	4.41073e-07	2.67483e-06
Pvrl3	NA	5540.25	0.911916	0.18563	4.91254	8.99032e-07	5.2232e-06
Jmjd4	jumonji domain containing 4	4383.77	0.910805	0.149151	6.1066	1.01773e-09	8.38193e-09
Dusp28	dual specificity phosphatase 28	936.295	0.910357	0.157997	5.76185	8.31967e-09	6.20504e-08
Tmem117	transmembrane protein 117	393.609	0.910123	0.206031	4.4174	9.98941e-06	5.01555e-05
Itpr1	inositol 1,4,5-trisphosphate receptor 1	2705.67	0.909525	0.118747	7.65935	1.86878e-14	2.2763e-13
Qtrtd1	queuine tRNA-ribosyltransferase domain containing 1	2920.93	0.909396	0.118981	7.64319	2.11906e-14	2.57315e-13
Cenpt	centromere protein T	2122.09	0.90882	0.103987	8.73973	2.33662e-18	3.65447e-17
Enah	enabled homolog (Drosophila)	16674.4	0.908079	0.140285	6.47308	9.60237e-11	8.62407e-10
Cdyl2	chromodomain protein, Y chromosome-like 2	3043	0.907741	0.0860317	10.5512	5.01364e-26	1.16168e-24
Snora41	small nucleolar RNA, H/ACA box 41	58.8386	0.907151	0.381255	2.37938	0.0173418	0.0444486
Krt18	keratin 18	354210	0.907108	0.118088	7.68162	1.57089e-14	1.91943e-13
Gm14137	predicted gene 14137	176.766	0.903579	0.233446	3.87061	0.000108566	0.000461906
Bend4	BEN domain containing 4	239.192	0.902418	0.280308	3.21938	0.00128466	0.00444713
Bahcc1	BAH domain and coiled-coil containing 1	6382.92	0.900033	0.107217	8.39448	4.67978e-17	6.73957e-16
Ripk2	receptor (TNFRSF)-interacting serine-threonine kinase 2	466.009	0.899828	0.210911	4.26639	1.98659e-05	9.56894e-05
Rtn2	reticulon 2 (Z-band associated protein)	550.192	0.89802	0.201241	4.46241	8.10428e-06	4.11396e-05
Ctdp1	CTD (carboxy-terminal domain, RNA polymerase II, polypeptide A) phosphatase, subunit 1	4733.68	0.897806	0.102433	8.76479	1.87132e-18	2.95035e-17
Mprip	myosin phosphatase Rho interacting protein	45699	0.896882	0.0965474	9.28955	1.54937e-20	2.71966e-19
St3gal2	ST3 beta-galactoside alpha-2,3-sialyltransferase 2	10411.4	0.895771	0.107299	8.34834	6.92304e-17	9.88825e-16
Ctif	CBP80/20-dependent translation initiation factor	1935.05	0.894961	0.121083	7.39127	1.45432e-13	1.65302e-12
Pfas	phosphoribosylformylglycinamidine synthase (FGAR amidotransferase)	4339.14	0.894	0.106792	8.37144	5.69187e-17	8.16705e-16
Bysl	bystin-like	3013.23	0.893827	0.109655	8.15124	3.60219e-16	4.95064e-15
2010204K13Rik	RIKEN cDNA 2010204K13 gene	546.946	0.893703	0.193765	4.6123	3.98234e-06	2.11634e-05
Ciart	circadian associated repressor of transcription	105.79	0.892249	0.339787	2.62591	0.00864188	0.0242568
Gm12603	predicted gene 12603	500.724	0.89083	0.200359	4.44617	8.74143e-06	4.4259e-05
Tpgs2	tubulin polyglutamylase complex subunit 2	1125.02	0.89058	0.12356	7.20765	5.69238e-13	6.17398e-12
Slc44a2	solute carrier family 44, member 2	13554.5	0.88951	0.103329	8.60851	7.40164e-18	1.12172e-16
Fam189a2	family with sequence similarity 189, member A2	1877.17	0.88946	0.152159	5.84558	5.04791e-09	3.87197e-08
Sall2	sal-like 2 (Drosophila)	1548.51	0.888886	0.129393	6.86966	6.4356e-12	6.39878e-11
Mpzl3	myelin protein zero-like 3	586.257	0.888764	0.177665	5.00248	5.65985e-07	3.39027e-06
Rhoc	ras homolog family member C	16349.4	0.888418	0.11295	7.86558	3.67379e-15	4.6638e-14
Sgk1	serum/glucocorticoid regulated kinase 1	5901.29	0.887987	0.12977	6.84279	7.7663e-12	7.65857e-11
Mcm6	minichromosome maintenance complex component 6	17175	0.886828	0.13254	6.69104	2.21596e-11	2.11455e-10
Nol10	nucleolar protein 10	3479.25	0.886166	0.0876818	10.1066	5.16446e-24	1.08419e-22
Slc23a2	solute carrier family 23 (nucleobase transporters), member 2	4025.61	0.885801	0.0797521	11.1069	1.16088e-28	2.9813e-27
Gadd45b	growth arrest and DNA-damage-inducible 45 beta	5863.46	0.884999	0.168624	5.24835	1.53471e-07	9.91445e-07
Leprel1	NA	297.623	0.883985	0.232948	3.79478	0.000147776	0.000614195
Lmnb2	lamin B2	3623.53	0.881802	0.120445	7.32118	2.45808e-13	2.74603e-12
Pik3ip1	phosphoinositide-3-kinase interacting protein 1	580.367	0.880429	0.182278	4.83013	1.36442e-06	7.74012e-06
Pcdhgc3	protocadherin gamma subfamily C, 3	3029.42	0.87867	0.128214	6.85317	7.22311e-12	7.14093e-11
Nnat	neuronatin	266.674	0.878452	0.301725	2.91143	0.00359776	0.01118
Cetn4	centrin 4	112.19	0.87678	0.294213	2.98008	0.00288169	0.00917356
Zfp9	zinc finger protein 9	544.713	0.874611	0.230147	3.80024	0.000144558	0.000601782
Pprc1	peroxisome proliferative activated receptor, gamma, coactivator-related 1	10617.3	0.874564	0.0993388	8.80385	1.32197e-18	2.10975e-17
Ube2e3	ubiquitin-conjugating enzyme E2E 3	6485.39	0.874547	0.10689	8.18174	2.79785e-16	3.87585e-15
Snord12	small nucleolar RNA, C/D box 12	168.258	0.874032	0.266741	3.27671	0.00105024	0.00370786
Nmt2	N-myristoyltransferase 2	4257.85	0.873152	0.119553	7.30349	2.80398e-13	3.11465e-12
Exosc6	exosome component 6	1898.6	0.87311	0.0935186	9.33622	9.9839e-21	1.77441e-19
Mettl15	methyltransferase like 15	223.017	0.872795	0.261722	3.33482	0.000853549	0.00307168
Wdr96	NA	135.812	0.871815	0.252942	3.4467	0.000567476	0.00212024
Mfhas1	malignant fibrous histiocytoma amplified sequence 1	6527.68	0.871075	0.0898203	9.69797	3.07545e-22	6.0125e-21
Neto2	neuropilin (NRP) and tolloid (TLL)-like 2	848.553	0.871072	0.274122	3.17768	0.00148458	0.00506961
Ada	adenosine deaminase	253.999	0.870706	0.230682	3.77448	0.000160344	0.000662286
Inf2	inverted formin, FH2 and WH2 domain containing	13287.2	0.87003	0.0994559	8.7479	2.17358e-18	3.41376e-17
Chaf1a	chromatin assembly factor 1, subunit A (p150)	3342.11	0.86825	0.13452	6.45442	1.08631e-10	9.69188e-10
Gsg2	germ cell associated 2, haspin	452.58	0.867918	0.200439	4.33009	1.49051e-05	7.31231e-05
Bpgm	2,3-bisphosphoglycerate mutase	1995.59	0.867843	0.123588	7.02208	2.18587e-12	2.26855e-11
Lancl3	LanC lantibiotic synthetase component C-like 3 (bacterial)	223.716	0.867527	0.325989	2.66122	0.0077859	0.0221968
Isg20	interferon-stimulated protein	1421.92	0.866289	0.112714	7.68576	1.52095e-14	1.85987e-13
Ankrd13b	ankyrin repeat domain 13b	8498.12	0.865818	0.0755969	11.4531	2.26908e-30	6.24797e-29
Fam214b	family with sequence similarity 214, member B	1634.64	0.865462	0.134905	6.41535	1.40503e-10	1.2387e-09
Ccsap	centriole, cilia and spindle associated protein	326.912	0.864932	0.181942	4.75389	1.9954e-06	1.10589e-05
Tead2	TEA domain family member 2	12657.8	0.864693	0.0925438	9.34361	9.31044e-21	1.66228e-19
Llgl1	lethal giant larvae homolog 1 (Drosophila)	10558.2	0.864365	0.103689	8.33615	7.6748e-17	1.0942e-15
Rcc1	regulator of chromosome condensation 1	1882.14	0.864074	0.121348	7.12063	1.07434e-12	1.13994e-11
Ybx3	Y box protein 3	10609.8	0.86148	0.0746862	11.5347	8.82368e-31	2.47316e-29
Tulp3	tubby-like protein 3	4391.08	0.860772	0.101041	8.51904	1.60881e-17	2.38954e-16
Bmp2	bone morphogenetic protein 2	826.816	0.860168	0.120517	7.13729	9.51885e-13	1.01482e-11
Ghr	growth hormone receptor	6679.44	0.85888	0.249889	3.43704	0.000588109	0.00218897
Mkl1	MKL (megakaryoblastic leukemia)/myocardin-like 1	6797.08	0.85806	0.120101	7.14446	9.03493e-13	9.65867e-12
Rad51ap1	RAD51 associated protein 1	372.491	0.856223	0.234436	3.65227	0.000259937	0.00103604
Tbx15	T-box 15	439.673	0.855951	0.188642	4.53744	5.69422e-06	2.96463e-05
Gm11974	NA	746.654	0.853602	0.17107	4.98979	6.04439e-07	3.6013e-06
Aars2	alanyl-tRNA synthetase 2, mitochondrial	1790.75	0.853594	0.111375	7.66412	1.80058e-14	2.19494e-13
Sec24d	Sec24 related gene family, member D (S. cerevisiae)	1234.12	0.853405	0.156529	5.45207	4.97875e-08	3.42275e-07
Hilpda	hypoxia inducible lipid droplet associated	1347.85	0.852281	0.143104	5.95566	2.59022e-09	2.05015e-08
Prep	prolyl endopeptidase	11688.5	0.850581	0.0932537	9.12115	7.43288e-20	1.26222e-18
Rab38	RAB38, member RAS oncogene family	2370.06	0.85036	0.113266	7.5076	6.02194e-14	7.0655e-13
Extl3	exostoses (multiple)-like 3	6038.95	0.850006	0.114928	7.39599	1.40358e-13	1.59884e-12
Srm	spermidine synthase	2274.9	0.84995	0.143979	5.90328	3.56336e-09	2.78099e-08
Ppp1r3e	protein phosphatase 1, regulatory (inhibitor) subunit 3E	119.025	0.849437	0.319012	2.66272	0.00775128	0.0221142
Snord47	small nucleolar RNA, C/D box 47	677.713	0.849423	0.274173	3.09812	0.0019475	0.00645999
Cdh2	cadherin 2	23234.2	0.849327	0.12615	6.73266	1.66588e-11	1.6073e-10
Mcm5	minichromosome maintenance complex component 5	5185.43	0.848977	0.144273	5.8845	3.99248e-09	3.1035e-08
Rcl1	RNA terminal phosphate cyclase-like 1	4654.4	0.848025	0.113593	7.4655	8.29813e-14	9.62067e-13
Gm19705	predicted gene, 19705	86.8333	0.847602	0.321331	2.63779	0.00834492	0.0235586
Rnf219	ring finger protein 219	1161.36	0.846574	0.196433	4.30973	1.63456e-05	7.97149e-05
Dusp7	dual specificity phosphatase 7	3631.49	0.8459	0.129165	6.54898	5.79311e-11	5.32028e-10
Lmln	leishmanolysin-like (metallopeptidase M8 family)	362.135	0.845722	0.220117	3.84214	0.000121966	0.000513335
Ptk2b	PTK2 protein tyrosine kinase 2 beta	9229.42	0.844524	0.09737	8.67334	4.1961e-18	6.453e-17
Actb	actin, beta	257181	0.843713	0.106299	7.9372	2.06801e-15	2.67082e-14
Rhbdl2	rhomboid, veinlet-like 2 (Drosophila)	456.962	0.843385	0.170626	4.94288	7.6977e-07	4.50738e-06
Orc1	origin recognition complex, subunit 1	327.988	0.842745	0.227064	3.71149	0.000206047	0.000836814
Slc35b4	solute carrier family 35, member B4	4721.64	0.842071	0.120195	7.00586	2.45478e-12	2.53752e-11
Serp2	stress-associated endoplasmic reticulum protein family member 2	89.5723	0.841242	0.306693	2.74294	0.0060891	0.0178943
Gpm6b	glycoprotein m6b	14241.4	0.840384	0.173595	4.84105	1.29154e-06	7.34001e-06
Lsm6	LSM6 homolog, U6 small nuclear RNA and mRNA degradation associated	4062.1	0.839197	0.0819593	10.2392	1.32332e-24	2.85473e-23
Grwd1	glutamate-rich WD repeat containing 1	3734.81	0.839177	0.12548	6.68773	2.26654e-11	2.1615e-10
Nop2	NOP2 nucleolar protein	8706.83	0.838092	0.119457	7.01587	2.28531e-12	2.36703e-11
Cd3eap	CD3E antigen, epsilon polypeptide associated protein	2632.65	0.837415	0.0981609	8.53105	1.45029e-17	2.16231e-16
Zfp697	zinc finger protein 697	3995.61	0.836453	0.104397	8.01224	1.12635e-15	1.4967e-14
Chn1	chimerin 1	1297.18	0.835437	0.136852	6.10469	1.02997e-09	8.46938e-09
Gm15417	predicted gene 15417	194.734	0.835346	0.247238	3.37871	0.000728275	0.00266127
Cd93	CD93 antigen	169.121	0.835216	0.31798	2.62663	0.00862356	0.0242141
Rrad	Ras-related associated with diabetes	271.086	0.834669	0.21754	3.83685	0.000124623	0.000524095
Cblb	Casitas B-lineage lymphoma b	5045.72	0.833977	0.0927125	8.9953	2.35593e-19	3.89913e-18
Kctd15	potassium channel tetramerisation domain containing 15	3212.09	0.83331	0.0972419	8.56945	1.03978e-17	1.56067e-16
Mical2	microtubule associated monooxygenase, calponin and LIM domain containing 2	14361.3	0.832904	0.106451	7.82428	5.1059e-15	6.39873e-14
Cotl1	coactosin-like 1 (Dictyostelium)	37079.4	0.832304	0.109302	7.6147	2.64297e-14	3.18705e-13
Rrp9	RRP9, small subunit (SSU) processome component, homolog (yeast)	2994.62	0.831924	0.109712	7.58281	3.38159e-14	4.03111e-13
Mfge8	milk fat globule-EGF factor 8 protein	17256	0.831269	0.127113	6.53962	6.16763e-11	5.64434e-10
Sigmar1	sigma non-opioid intracellular receptor 1	2947.86	0.831187	0.109114	7.61757	2.58494e-14	3.12189e-13
Slc7a1	solute carrier family 7 (cationic amino acid transporter, y+ system), member 1	5552.51	0.830892	0.0879034	9.45233	3.31379e-21	6.09021e-20
Snhg5	small nucleolar RNA host gene 5	3010.99	0.830519	0.152216	5.45618	4.8649e-08	3.35333e-07
Sepw1	NA	2638.09	0.83025	0.141563	5.86487	4.49487e-09	3.46645e-08
AU021092	expressed sequence AU021092	131.824	0.829948	0.322254	2.57545	0.010011	0.0275026
Htr1b	5-hydroxytryptamine (serotonin) receptor 1B	304.08	0.829635	0.27854	2.97851	0.00289652	0.009217
Sertad4	SERTA domain containing 4	3132.2	0.828986	0.124164	6.67656	2.44611e-11	2.32566e-10
Wipi1	WD repeat domain, phosphoinositide interacting 1	3731.89	0.828477	0.101507	8.16181	3.30049e-16	4.552e-15
Slc38a1	solute carrier family 38, member 1	3524.68	0.828332	0.1004	8.25033	1.57959e-16	2.21171e-15
Mcm4	minichromosome maintenance complex component 4	10575	0.828121	0.0930945	8.89549	5.81624e-19	9.51527e-18
Pidd1	p53 induced death domain protein 1	686.881	0.827968	0.150104	5.51596	3.46879e-08	2.43173e-07
Topbp1	topoisomerase (DNA) II binding protein 1	12373.3	0.827786	0.131297	6.30469	2.88762e-10	2.48145e-09
Slc24a3	solute carrier family 24 (sodium/potassium/calcium exchanger), member 3	189.085	0.827057	0.275386	3.00327	0.00267098	0.00857608
Flt3l	FMS-like tyrosine kinase 3 ligand	136.089	0.826819	0.259724	3.18346	0.00145527	0.00497605
Mcm3	minichromosome maintenance complex component 3	8195.95	0.825757	0.134664	6.13196	8.68052e-10	7.18324e-09
Runx2	runt related transcription factor 2	7266.37	0.825605	0.094464	8.73989	2.33335e-18	3.65301e-17
Gnao1	guanine nucleotide binding protein, alpha O	2384.5	0.824387	0.112571	7.32328	2.41988e-13	2.70528e-12
Eif2b3	eukaryotic translation initiation factor 2B, subunit 3	1063.46	0.824075	0.120281	6.85123	7.32157e-12	7.22912e-11
Znrf3	zinc and ring finger 3	2423.76	0.823464	0.11639	7.07502	1.49426e-12	1.57058e-11
Lphn1	NA	5463.28	0.822904	0.08136	10.1144	4.77134e-24	1.00436e-22
Kansl3	KAT8 regulatory NSL complex subunit 3	13114.8	0.822686	0.0905694	9.08348	1.05153e-19	1.7722e-18
Cd2bp2	CD2 antigen (cytoplasmic tail) binding protein 2	6778.56	0.822503	0.0931206	8.83266	1.02216e-18	1.64641e-17
Anxa6	annexin A6	3644.26	0.821758	0.149458	5.49825	3.83584e-08	2.67824e-07
Pus7l	pseudouridylate synthase 7-like	802.893	0.819278	0.130988	6.25461	3.98514e-10	3.3966e-09
Slc39a13	solute carrier family 39 (metal ion transporter), member 13	2772.09	0.81869	0.110063	7.43835	1.01949e-13	1.17327e-12
Cep78	centrosomal protein 78	1607.38	0.818673	0.154251	5.3074	1.11198e-07	7.32576e-07
Tasp1	taspase, threonine aspartase 1	818.472	0.815862	0.145518	5.6066	2.06339e-08	1.47966e-07
Rad51b	RAD51 paralog B	584.73	0.815133	0.180762	4.50942	6.50039e-06	3.34538e-05
Armcx4	armadillo repeat containing, X-linked 4	386.408	0.813826	0.253153	3.21476	0.00130551	0.00451332
Mad1l1	MAD1 mitotic arrest deficient 1-like 1	3118.31	0.813808	0.137452	5.92068	3.20617e-09	2.51099e-08
Mthfd1l	methylenetetrahydrofolate dehydrogenase (NADP+ dependent) 1-like	3202.6	0.813525	0.141761	5.7387	9.54038e-09	7.07499e-08
Igsf11	immunoglobulin superfamily, member 11	4316.02	0.813051	0.108451	7.49691	6.53401e-14	7.63196e-13
Gemin5	gem (nuclear organelle) associated protein 5	5716.44	0.812084	0.102538	7.91983	2.37842e-15	3.0616e-14
Wdr75	WD repeat domain 75	5430.76	0.811828	0.118551	6.84792	7.49332e-12	7.39404e-11
Ptgfrn	prostaglandin F2 receptor negative regulator	24769.7	0.811656	0.108036	7.51281	5.78722e-14	6.80031e-13
Pus7	pseudouridylate synthase 7	6126.51	0.810694	0.105568	7.67934	1.59911e-14	1.95239e-13
Fmnl1	formin-like 1	1159.76	0.808785	0.220564	3.66689	0.00024552	0.000983337
Dusp4	dual specificity phosphatase 4	12621.4	0.80686	0.101834	7.92327	2.3135e-15	2.98049e-14
Rrm2	ribonucleotide reductase M2	5019.99	0.806737	0.162315	4.97018	6.68892e-07	3.94921e-06
Colec12	collectin sub-family member 12	602.376	0.806415	0.185002	4.35894	1.30692e-05	6.46434e-05
Cyb561a3	cytochrome b561 family, member A3	13307.7	0.806033	0.100569	8.01475	1.10358e-15	1.46769e-14
Denr	density-regulated protein	7780.05	0.80579	0.151993	5.30148	1.14869e-07	7.54855e-07
Bmp2k	BMP2 inducible kinase	1918.15	0.805193	0.158763	5.07167	3.9434e-07	2.41105e-06
Cldn2	claudin 2	51351.6	0.804823	0.112326	7.16507	7.77455e-13	8.35124e-12
Ttf2	transcription termination factor, RNA polymerase II	2703.55	0.80403	0.103488	7.76928	7.89332e-15	9.78997e-14
Rrp8	ribosomal RNA processing 8, methyltransferase, homolog (yeast)	3163.95	0.803803	0.122613	6.55563	5.54076e-11	5.10351e-10
Ankrd50	ankyrin repeat domain 50	7852.21	0.803145	0.0943315	8.51407	1.67933e-17	2.48955e-16
Ipo5	importin 5	15170.2	0.802755	0.0864247	9.28849	1.56486e-20	2.74376e-19
Gm15645	predicted gene 15645	1047.67	0.801687	0.121962	6.57326	4.92261e-11	4.54753e-10
Asf1b	anti-silencing function 1B histone chaperone	822.399	0.801073	0.161349	4.96484	6.87567e-07	4.0503e-06
Gm10336	predicted gene 10336	1118.78	0.799762	0.168384	4.74962	2.038e-06	1.12869e-05
Fosl1	fos-like antigen 1	231.552	0.799573	0.329058	2.42988	0.0151037	0.0395351
Prmt5	protein arginine N-methyltransferase 5	3259.24	0.79952	0.108931	7.33967	2.14128e-13	2.40759e-12
Desi1	desumoylating isopeptidase 1	4153.24	0.799119	0.13713	5.82746	5.62772e-09	4.29773e-08
Adamts7	a disintegrin-like and metallopeptidase (reprolysin type) with thrombospondin type 1 motif, 7	2843.5	0.798888	0.159996	4.99317	5.93965e-07	3.54295e-06
Wdhd1	WD repeat and HMG-box DNA binding protein 1	1038.76	0.798723	0.137714	5.79987	6.63646e-09	5.01421e-08
Lmnb1	lamin B1	6356.34	0.796631	0.134267	5.93319	2.97113e-09	2.34098e-08
G0s2	G0/G1 switch gene 2	135.895	0.795227	0.28409	2.79921	0.00512281	0.0153176
Peg13	paternally expressed 13	2375.91	0.794828	0.1284	6.19026	6.00648e-10	5.03167e-09
Plekhg3	pleckstrin homology domain containing, family G (with RhoGef domain) member 3	13651	0.794677	0.103039	7.71236	1.23511e-14	1.52224e-13
Slc12a4	solute carrier family 12, member 4	8696.82	0.794173	0.0979947	8.10424	5.30748e-16	7.22445e-15
Ssx2ip	synovial sarcoma, X 2 interacting protein	1856.21	0.793732	0.0935429	8.48521	2.15321e-17	3.15616e-16
Polr1a	polymerase (RNA) I polypeptide A	9638.86	0.793128	0.10056	7.88707	3.0936e-15	3.94649e-14
Nup93	nucleoporin 93	5268.63	0.793083	0.119144	6.65652	2.80387e-11	2.6529e-10
Gm16617	predicted gene, 16617	131.958	0.792078	0.32086	2.46861	0.013564	0.0359682
Bace1	beta-site APP cleaving enzyme 1	13572.9	0.791708	0.0861754	9.18717	4.03314e-20	6.92407e-19
2018-09-09	septin 9	20327.8	0.790454	0.120502	6.5597	5.39169e-11	4.97499e-10
Lrp8	low density lipoprotein receptor-related protein 8, apolipoprotein e receptor	879.361	0.789866	0.158409	4.98624	6.15668e-07	3.65429e-06
Gemin4	gem (nuclear organelle) associated protein 4	4928.45	0.789488	0.121857	6.4788	9.2454e-11	8.33899e-10
Polr1e	polymerase (RNA) I polypeptide E	713.733	0.789432	0.174399	4.52658	5.9946e-06	3.10758e-05
Filip1l	filamin A interacting protein 1-like	6564.35	0.789264	0.285794	2.76166	0.00575091	0.0170027
Klhl26	kelch-like 26	5271.08	0.788971	0.098506	8.00937	1.15293e-15	1.52942e-14
Zdhhc16	zinc finger, DHHC domain containing 16	5789.22	0.788612	0.0881266	8.94863	3.59925e-19	5.9255e-18
Aen	apoptosis enhancing nuclease	4505.97	0.788406	0.0834971	9.44232	3.64623e-21	6.68547e-20
Coro2b	coronin, actin binding protein, 2B	154.313	0.787497	0.258094	3.0512	0.0022793	0.00745935
Klhl23	kelch-like 23	280.488	0.787277	0.198964	3.95688	7.59342e-05	0.000331875
Mybbp1a	MYB binding protein (P160) 1a	29436.7	0.787266	0.122744	6.41388	1.41857e-10	1.24994e-09
Map3k14	mitogen-activated protein kinase kinase kinase 14	2511.57	0.786731	0.0988174	7.96146	1.70022e-15	2.2178e-14
Ifrd1	interferon-related developmental regulator 1	5046.01	0.785706	0.120962	6.4955	8.27563e-11	7.49022e-10
Nrm	nurim (nuclear envelope membrane protein)	936.561	0.785622	0.1639	4.79329	1.64065e-06	9.19706e-06
Spcs3	signal peptidase complex subunit 3 homolog (S. cerevisiae)	11821.8	0.784992	0.130382	6.0207	1.73665e-09	1.39719e-08
Smtn	smoothelin	5950.25	0.784656	0.0800624	9.80055	1.11978e-22	2.23384e-21
Ankrd9	ankyrin repeat domain 9	616.393	0.78375	0.145857	5.37342	7.72553e-08	5.18127e-07
Wdr77	WD repeat domain 77	9700.33	0.782994	0.0973255	8.04511	8.61702e-16	1.15583e-14
Junb	jun B proto-oncogene	45036.3	0.782813	0.120063	6.52002	7.02983e-11	6.41088e-10
Rab23	RAB23, member RAS oncogene family	1968.7	0.780836	0.124451	6.27423	3.51366e-10	3.00457e-09
Uxs1	UDP-glucuronate decarboxylase 1	4044.07	0.780253	0.0864001	9.03069	1.70588e-19	2.84737e-18
Trpv4	transient receptor potential cation channel, subfamily V, member 4	363.147	0.780094	0.229955	3.39238	0.000692882	0.00254203
Pinx1	PIN2/TERF1 interacting, telomerase inhibitor 1	759.555	0.779579	0.190822	4.08538	4.40056e-05	0.000200772
Camkk1	calcium/calmodulin-dependent protein kinase kinase 1, alpha	435.704	0.778564	0.160246	4.85855	1.18248e-06	6.762e-06
Plp2	proteolipid protein 2	13034.4	0.777288	0.104329	7.45034	9.3099e-14	1.07697e-12
5430417L22Rik	NA	2104.16	0.776812	0.111673	6.9561	3.49817e-12	3.56426e-11
Tnfrsf23	tumor necrosis factor receptor superfamily, member 23	13711.2	0.775534	0.128596	6.0308	1.63155e-09	1.31524e-08
Anln	anillin, actin binding protein	4051.71	0.775031	0.145345	5.33235	9.69513e-08	6.43053e-07
Klf13	Kruppel-like factor 13	12934	0.774776	0.104277	7.43	1.08599e-13	1.24797e-12
Lrr1	leucine rich repeat protein 1	139.859	0.773648	0.315693	2.45063	0.0142605	0.0376047
4933404O12Rik	RIKEN cDNA 4933404O12 gene	544.204	0.773496	0.148773	5.19917	2.00182e-07	1.26703e-06
Nfya	nuclear transcription factor-Y alpha	8881.56	0.773214	0.0977011	7.91407	2.49104e-15	3.19605e-14
Ogg1	8-oxoguanine DNA-glycosylase 1	1020.06	0.773055	0.170911	4.52315	6.09258e-06	3.15418e-05
Pitpnm2	phosphatidylinositol transfer protein, membrane-associated 2	2775.91	0.772095	0.0968581	7.9714	1.56881e-15	2.05324e-14
Cdca5	cell division cycle associated 5	1295.58	0.772009	0.154414	4.99961	5.74471e-07	3.43584e-06
Mdn1	midasin AAA ATPase 1	5091.24	0.771652	0.119145	6.47656	9.38397e-11	8.45422e-10
Serpinb9b	serine (or cysteine) peptidase inhibitor, clade B, member 9b	6567.7	0.769774	0.0982083	7.83817	4.57143e-15	5.74735e-14
Pop4	processing of precursor 4, ribonuclease P/MRP family, (S. cerevisiae)	2458.6	0.76969	0.103637	7.4268	1.11258e-13	1.27665e-12
Knop1	lysine rich nucleolar protein 1	7881.73	0.769334	0.0880497	8.73749	2.38343e-18	3.71284e-17
5730559C18Rik	RIKEN cDNA 5730559C18 gene	12245.3	0.768465	0.118851	6.46576	1.00792e-10	9.01553e-10
4931406P16Rik	RIKEN cDNA 4931406P16 gene	11331.1	0.768064	0.112562	6.82347	8.88661e-12	8.73032e-11
Pold1	polymerase (DNA directed), delta 1, catalytic subunit	4093.5	0.767901	0.123233	6.23129	4.626e-10	3.91508e-09
Kpna2	karyopherin (importin) alpha 2	12929.5	0.767298	0.095513	8.03344	9.47791e-16	1.26696e-14
Hspa1b	heat shock protein 1B	277.999	0.767133	0.225829	3.39696	0.000681383	0.00250513
Pgm2l1	phosphoglucomutase 2-like 1	1606.28	0.766606	0.283939	2.6999	0.00693602	0.0200331
Psmc3ip	proteasome (prosome, macropain) 26S subunit, ATPase 3, interacting protein	476.334	0.766534	0.149199	5.13765	2.78194e-07	1.72931e-06
Orc2	origin recognition complex, subunit 2	3992.95	0.766414	0.154793	4.95121	7.37521e-07	4.33152e-06
Adrb2	adrenergic receptor, beta 2	102.748	0.766262	0.304501	2.51645	0.0118542	0.0319821
Mcm2	minichromosome maintenance complex component 2	9307.9	0.766223	0.113941	6.72472	1.75935e-11	1.69435e-10
Lrrc59	leucine rich repeat containing 59	18656.4	0.766001	0.103625	7.39206	1.44571e-13	1.64443e-12
Six1	sine oculis-related homeobox 1	1043.7	0.765754	0.123786	6.1861	6.16692e-10	5.16055e-09
Emp3	epithelial membrane protein 3	7358.98	0.765466	0.12036	6.3598	2.02019e-10	1.75407e-09
Traf7	TNF receptor-associated factor 7	9832.35	0.763646	0.0959036	7.96264	1.68407e-15	2.20041e-14
Lrfn1	leucine rich repeat and fibronectin type III domain containing 1	227.013	0.76325	0.245603	3.10766	0.00188577	0.00627386
Clhc1	clathrin heavy chain linker domain containing 1	91.8823	0.762732	0.319487	2.38737	0.0169695	0.043659
Rangrf	RAN guanine nucleotide release factor	354.793	0.762688	0.205637	3.70891	0.000208157	0.000844946
Ajuba	ajuba LIM protein	8843.61	0.762402	0.0878245	8.68096	3.92431e-18	6.04691e-17
Tagln2	transgelin 2	49674.2	0.761658	0.116232	6.55293	5.64209e-11	5.19072e-10
Rab31	RAB31, member RAS oncogene family	11550.7	0.75979	0.119354	6.36585	1.94217e-10	1.68753e-09
Mars	methionine-tRNA synthetase	6663.92	0.757936	0.108988	6.95433	3.54229e-12	3.60452e-11
Man2a2	mannosidase 2, alpha 2	9856.55	0.757188	0.0718755	10.5347	5.97584e-26	1.37238e-24
Anks1b	ankyrin repeat and sterile alpha motif domain containing 1B	903.254	0.757132	0.230275	3.28795	0.0010092	0.00357603
Lman2l	lectin, mannose-binding 2-like	1792.04	0.757087	0.13105	5.7771	7.59973e-09	5.70344e-08
Ints10	integrator complex subunit 10	4387.95	0.756134	0.108231	6.9863	2.82233e-12	2.90212e-11
Hbegf	heparin-binding EGF-like growth factor	7930.66	0.756057	0.124945	6.05114	1.43828e-09	1.16493e-08
Pgs1	phosphatidylglycerophosphate synthase 1	3896.67	0.755873	0.10014	7.54814	4.41512e-14	5.22729e-13
Tirap	toll-interleukin 1 receptor (TIR) domain-containing adaptor protein	3455.83	0.755228	0.113549	6.65109	2.90921e-11	2.74758e-10
Wwc2	WW, C2 and coiled-coil domain containing 2	16141.2	0.754342	0.0991911	7.60494	2.85041e-14	3.42137e-13
Mid1ip1	Mid1 interacting protein 1 (gastrulation specific G12-like (zebrafish))	9767.79	0.754245	0.170193	4.43171	9.34883e-06	4.72073e-05
Rad54l	RAD54 like (S. cerevisiae)	260.57	0.75401	0.232256	3.24646	0.00116851	0.00408025
Pbx3	pre B cell leukemia homeobox 3	1360.36	0.75377	0.138217	5.45351	4.93849e-08	3.39657e-07
Tnfrsf12a	tumor necrosis factor receptor superfamily, member 12a	19430.3	0.752366	0.108122	6.95851	3.43892e-12	3.50617e-11
Map1b	microtubule-associated protein 1B	15482	0.751915	0.128696	5.84258	5.13975e-09	3.93855e-08
Ttll4	tubulin tyrosine ligase-like family, member 4	5035.55	0.75171	0.100136	7.50692	6.05366e-14	7.09739e-13
Fut10	fucosyltransferase 10	587.76	0.751551	0.171155	4.39107	1.12796e-05	5.62652e-05
Dnal1	dynein, axonemal, light chain 1	1787.27	0.751166	0.169058	4.44326	8.86072e-06	4.48339e-05
Skil	SKI-like	19149.3	0.750582	0.221051	3.39552	0.000684992	0.00251604
Neu3	neuraminidase 3	280.099	0.750355	0.225887	3.32181	0.00089434	0.0032052
BC027231	NA	2140.51	0.749619	0.116358	6.44234	1.17642e-10	1.046e-09
Lpin3	lipin 3	623.815	0.749323	0.24898	3.00958	0.00261613	0.00842247
4930579G24Rik	RIKEN cDNA 4930579G24 gene	497.169	0.748258	0.162079	4.61663	3.90023e-06	2.07552e-05
Pde4d	phosphodiesterase 4D, cAMP specific	3048.08	0.74804	0.132752	5.63486	1.752e-08	1.26799e-07
Rgs12	regulator of G-protein signaling 12	5785.59	0.747363	0.108725	6.87389	6.24752e-12	6.21968e-11
Adra2a	adrenergic receptor, alpha 2a	1611.32	0.747334	0.138421	5.39901	6.70103e-08	4.52565e-07
Ikbkap	inhibitor of kappa light polypeptide enhancer in B cells, kinase complex-associated protein	3987.93	0.747263	0.127714	5.85107	4.8841e-09	3.74999e-08
Nob1	NIN1/RPN12 binding protein 1 homolog	3042.81	0.746635	0.0903659	8.26234	1.42838e-16	2.00538e-15
Peli2	pellino 2	705.021	0.746321	0.139213	5.36099	8.27678e-08	5.532e-07
Nbl1	neuroblastoma, suppression of tumorigenicity 1	253.27	0.745841	0.212799	3.50491	0.000456762	0.00173983
Spire1	spire homolog 1 (Drosophila)	2600.06	0.745768	0.126944	5.87477	4.23435e-09	3.2811e-08
Tsc22d1	TSC22 domain family, member 1	47563.8	0.745507	0.085342	8.73552	2.42539e-18	3.77068e-17
Clasp2	CLIP associating protein 2	3427.42	0.744653	0.123747	6.01755	1.77077e-09	1.42244e-08
Gale	galactose-4-epimerase, UDP	264.506	0.744437	0.210645	3.53409	0.000409183	0.00157162
Arhgef18	rho/rac guanine nucleotide exchange factor (GEF) 18	12545.4	0.744424	0.12022	6.19216	5.93435e-10	4.97658e-09
Slc27a1	solute carrier family 27 (fatty acid transporter), member 1	1436.39	0.744	0.12202	6.09737	1.0783e-09	8.85745e-09
Ranbp1	RAN binding protein 1	10801.4	0.743938	0.0838409	8.87321	7.10697e-19	1.15664e-17
Egln1	egl-9 family hypoxia-inducible factor 1	7162.88	0.743862	0.0976202	7.61996	2.53755e-14	3.06702e-13
Espl1	extra spindle pole bodies 1, separase	1755.77	0.743642	0.176445	4.21459	2.50234e-05	0.00011874
Mical3	microtubule associated monooxygenase, calponin and LIM domain containing 3	7394.55	0.743362	0.112398	6.61366	3.74931e-11	3.49459e-10
4930427A07Rik	RIKEN cDNA 4930427A07 gene	1259.17	0.742862	0.145889	5.09196	3.54386e-07	2.17613e-06
Nolc1	nucleolar and coiled-body phosphoprotein 1	14049.7	0.742603	0.0803227	9.24524	2.34711e-20	4.07423e-19
Cyb5r3	cytochrome b5 reductase 3	18193.2	0.742412	0.115648	6.41957	1.36661e-10	1.20687e-09
Samhd1	SAM domain and HD domain, 1	3466.71	0.741952	0.271842	2.72935	0.00634589	0.0185548
Nsl1	NSL1, MIS12 kinetochore complex component	606.453	0.741603	0.158578	4.67657	2.9171e-06	1.5836e-05
Mtap	methylthioadenosine phosphorylase	6070.97	0.741244	0.0854113	8.67852	4.00936e-18	6.17189e-17
Plxnd1	plexin D1	17563.2	0.741172	0.123095	6.02116	1.73168e-09	1.3939e-08
Plekha3	pleckstrin homology domain-containing, family A (phosphoinositide binding specific) member 3	3604.51	0.740993	0.103299	7.1733	7.32128e-13	7.86975e-12
Fn1	fibronectin 1	442375	0.740902	0.0885387	8.36812	5.85438e-17	8.39252e-16
Tuba1c	tubulin, alpha 1C	4705.62	0.739953	0.131712	5.61794	1.9325e-08	1.39282e-07
Tipin	timeless interacting protein	2005.36	0.739092	0.132242	5.58894	2.28464e-08	1.63159e-07
Abtb2	ankyrin repeat and BTB (POZ) domain containing 2	1823.3	0.738105	0.120013	6.15023	7.73693e-10	6.43304e-09
Cbfb	core binding factor beta	12823.6	0.737977	0.0939867	7.85193	4.09676e-15	5.17555e-14
Mms22l	MMS22-like, DNA repair protein	918.809	0.737767	0.173785	4.24529	2.18311e-05	0.000104356
Rfc3	replication factor C (activator 1) 3	1685.38	0.737641	0.121766	6.05785	1.37955e-09	1.12026e-08
Plekho2	pleckstrin homology domain containing, family O member 2	2969.58	0.737341	0.151075	4.88062	1.05753e-06	6.08752e-06
Fam53b	family with sequence similarity 53, member B	1135.39	0.737109	0.147147	5.00932	5.46214e-07	3.28442e-06
Ppp1r14b	protein phosphatase 1, regulatory (inhibitor) subunit 14B	14327.9	0.736639	0.109783	6.70993	1.94715e-11	1.86716e-10
Fer1l5	fer-1-like 5 (C. elegans)	562.01	0.73441	0.142156	5.16624	2.38849e-07	1.49603e-06
Fanca	Fanconi anemia, complementation group A	1073.83	0.734329	0.164199	4.47218	7.74264e-06	3.94831e-05
Tsr1	TSR1 20S rRNA accumulation	4785.28	0.733251	0.0986253	7.43471	1.04794e-13	1.20513e-12
Pms2	postmeiotic segregation increased 2 (S. cerevisiae)	1111.07	0.733092	0.120818	6.06773	1.2973e-09	1.05676e-08
Tmem138	transmembrane protein 138	2078.32	0.732236	0.152537	4.80038	1.58365e-06	8.89663e-06
Ltbp3	latent transforming growth factor beta binding protein 3	76780.4	0.731178	0.0945711	7.73152	1.06272e-14	1.3108e-13
Klc1	kinesin light chain 1	7851.77	0.73095	0.0778184	9.39302	5.8303e-21	1.05662e-19
Adprh	ADP-ribosylarginine hydrolase	7165.75	0.730669	0.127329	5.73842	9.55656e-09	7.08363e-08
Ctps	cytidine 5'-triphosphate synthase	4412.79	0.730313	0.0970632	7.52409	5.30887e-14	6.24291e-13
Lyar	Ly1 antibody reactive clone	2018.19	0.729956	0.178706	4.08467	4.41401e-05	0.000201327
Gar1	GAR1 ribonucleoprotein	2234.08	0.729766	0.113078	6.45365	1.09187e-10	9.73598e-10
Tex30	testis expressed 30	1028.65	0.729247	0.16862	4.32479	1.52675e-05	7.47835e-05
Ppap2b	NA	3339.73	0.72875	0.0925704	7.87239	3.47935e-15	4.42775e-14
Sppl3	signal peptide peptidase 3	14962.9	0.728454	0.120487	6.04592	1.48564e-09	1.20204e-08
Bcorl1	BCL6 co-repressor-like 1	2019.81	0.728444	0.126346	5.76547	8.14302e-09	6.0849e-08
Plcb3	phospholipase C, beta 3	20133	0.728425	0.0928791	7.84272	4.40901e-15	5.55208e-14
Ano1	anoctamin 1, calcium activated chloride channel	38746.7	0.727107	0.0956619	7.60079	2.94319e-14	3.53002e-13
Cks2	CDC28 protein kinase regulatory subunit 2	1832.26	0.726982	0.135083	5.38174	7.3768e-08	4.96015e-07
Ncs1	neuronal calcium sensor 1	8429.29	0.726442	0.1178	6.16672	6.97203e-10	5.82492e-09
Gars	glycyl-tRNA synthetase	14800.3	0.726142	0.11121	6.52945	6.60096e-11	6.03032e-10
Nol9	nucleolar protein 9	3023.7	0.725541	0.0949865	7.63836	2.20012e-14	2.66536e-13
Gins3	GINS complex subunit 3 (Psf3 homolog)	447.764	0.723934	0.182111	3.97524	7.03098e-05	0.000309236
Pigw	phosphatidylinositol glycan anchor biosynthesis, class W	1394.64	0.723673	0.170764	4.23785	2.25667e-05	0.000107703
Etv6	ets variant 6	8007.92	0.72345	0.0745895	9.69908	3.04233e-22	5.9552e-21
Shq1	SHQ1 homolog (S. cerevisiae)	1480.35	0.722598	0.136748	5.28416	1.26284e-07	8.25361e-07
Mak16	MAK16 homolog	3684.82	0.721896	0.0997404	7.23774	4.56213e-13	4.98615e-12
Tacc1	transforming, acidic coiled-coil containing protein 1	1012.64	0.721841	0.126661	5.69899	1.20517e-08	8.85341e-08
Exog	endo/exonuclease (5'-3'), endonuclease G-like	1149.19	0.720257	0.13262	5.43097	5.60483e-08	3.82625e-07
Rpl34	ribosomal protein L34	252.27	0.718943	0.232337	3.0944	0.0019721	0.00653607
E2f1	E2F transcription factor 1	2250.53	0.718804	0.116834	6.15233	7.63504e-10	6.3517e-09
Bmp7	bone morphogenetic protein 7	1952.18	0.718666	0.10866	6.61392	3.74274e-11	3.49055e-10
Rhobtb2	Rho-related BTB domain containing 2	3271.21	0.718578	0.108955	6.59518	4.24753e-11	3.94486e-10
Polr3h	polymerase (RNA) III (DNA directed) polypeptide H	1958.18	0.718299	0.141968	5.05959	4.20148e-07	2.55685e-06
Rps6ka4	ribosomal protein S6 kinase, polypeptide 4	11619.9	0.718296	0.130078	5.52206	3.35043e-08	2.35403e-07
Odc1	ornithine decarboxylase, structural 1	23116.7	0.717731	0.0915706	7.83801	4.57753e-15	5.75041e-14
Arel1	apoptosis resistant E3 ubiquitin protein ligase 1	7700.44	0.716823	0.0974298	7.35732	1.87636e-13	2.11734e-12
Ung	uracil DNA glycosylase	651.621	0.716782	0.158405	4.525	6.0396e-06	3.12883e-05
Timm10	translocase of inner mitochondrial membrane 10	1026.09	0.715309	0.1306	5.4771	4.32354e-08	2.99072e-07
Fkbp14	FK506 binding protein 14	752.871	0.714912	0.137417	5.2025	1.96622e-07	1.24652e-06
Abcf2	ATP-binding cassette, sub-family F (GCN20), member 2	9816.42	0.714207	0.111544	6.40293	1.52428e-10	1.33781e-09
Vangl2	vang-like 2 (van gogh, Drosophila)	1860.26	0.71415	0.111653	6.39615	1.59344e-10	1.39615e-09
Tle4	transducin-like enhancer of split 4	1832.19	0.71409	0.12911	5.53086	3.18664e-08	2.24399e-07
5430435G22Rik	NA	464.955	0.71393	0.161281	4.42662	9.57216e-06	4.82153e-05
Bop1	block of proliferation 1	8524.91	0.71292	0.119306	5.97557	2.29291e-09	1.82592e-08
Cited2	Cbp/p300-interacting transactivator, with Glu/Asp-rich carboxy-terminal domain, 2	27694.2	0.710714	0.0738541	9.62322	6.3801e-22	1.22285e-20
Kpnb1	karyopherin (importin) beta 1	49530.9	0.707783	0.079138	8.94365	3.76527e-19	6.19231e-18
Rras	related RAS viral (r-ras) oncogene	6440.47	0.707216	0.119093	5.93834	2.87917e-09	2.27081e-08
Zfp862-ps	zinc finger protein 862, pseudogene	2656.77	0.706646	0.129776	5.44512	5.17701e-08	3.54969e-07
Txnrd3	thioredoxin reductase 3	1188.14	0.706254	0.127591	5.53532	3.10665e-08	2.1926e-07
Cpsf3l	NA	2292.3	0.704957	0.138772	5.07995	3.77532e-07	2.31281e-06
Ppic	peptidylprolyl isomerase C	8370.03	0.704538	0.097525	7.22417	5.04167e-13	5.5064e-12
Tmem209	transmembrane protein 209	5668.28	0.703589	0.0867721	8.10847	5.12604e-16	6.98965e-15
Atg4c	autophagy related 4C, cysteine peptidase	607.928	0.703353	0.176738	3.97964	6.902e-05	0.000303735
Nxt1	NTF2-related export protein 1	1399.15	0.703352	0.117691	5.97627	2.28306e-09	1.819e-08
Slc26a6	solute carrier family 26, member 6	367.692	0.703161	0.175036	4.01724	5.88845e-05	0.00026328
Lins	NA	1445.12	0.703132	0.11954	5.88197	4.05415e-09	3.14831e-08
Nkrf	NF-kappaB repressing factor	1259.74	0.702818	0.152504	4.60853	4.0552e-06	2.15213e-05
Gpx1	glutathione peroxidase 1	12737.9	0.702562	0.123865	5.67201	1.41132e-08	1.02856e-07
Rad54l2	RAD54 like 2 (S. cerevisiae)	10563.3	0.702487	0.0747752	9.39466	5.7405e-21	1.04276e-19
Vcl	vinculin	15785	0.702454	0.0873041	8.04606	8.55038e-16	1.14788e-14
Dusp10	dual specificity phosphatase 10	2392.54	0.702294	0.136272	5.15364	2.55477e-07	1.5938e-06
Jade2	jade family PHD finger 2	5478.34	0.702199	0.0945912	7.42351	1.14053e-13	1.30777e-12
Txn1	thioredoxin 1	8922.08	0.701001	0.0705799	9.93202	3.02083e-23	6.16785e-22
Ddx21	DEAD (Asp-Glu-Ala-Asp) box polypeptide 21	19261.6	0.700889	0.103236	6.78917	1.12783e-11	1.0997e-10
Gnl3	guanine nucleotide binding protein-like 3 (nucleolar)	3927.77	0.700752	0.197167	3.55411	0.000379266	0.00146498
Tbc1d10b	TBC1 domain family, member 10b	4728.08	0.699955	0.106453	6.57528	4.85618e-11	4.49147e-10
Mpdz	multiple PDZ domain protein	1294.59	0.699938	0.174123	4.0198	5.82487e-05	0.00026081
Gins1	GINS complex subunit 1 (Psf1 homolog)	614.801	0.699807	0.147295	4.75107	2.02345e-06	1.12103e-05
Gpr64	NA	129.504	0.699761	0.285079	2.45462	0.0141032	0.0372528
Myo19	myosin XIX	1919.24	0.699153	0.12707	5.50211	3.75275e-08	2.62374e-07
Rbl1	retinoblastoma-like 1 (p107)	2331.22	0.697973	0.163392	4.27177	1.93928e-05	9.35256e-05
Ifrd2	interferon-related developmental regulator 2	2348.4	0.697614	0.117815	5.92128	3.19452e-09	2.50438e-08
Cox18	cytochrome c oxidase assembly protein 18	720.96	0.697072	0.146347	4.76315	1.90594e-06	1.0578e-05
Dnaaf2	dynein, axonemal assembly factor 2	955.138	0.696911	0.118255	5.8933	3.78548e-09	2.94551e-08
Fancc	Fanconi anemia, complementation group C	754.3	0.696846	0.128899	5.40615	6.43935e-08	4.35791e-07
Gramd4	GRAM domain containing 4	8290.52	0.695654	0.0828219	8.39939	4.48804e-17	6.4694e-16
Tango6	transport and golgi organization 6	2181.23	0.695536	0.129735	5.36121	8.26643e-08	5.52744e-07
H2afx	H2A histone family, member X	2152.94	0.695134	0.13484	5.15524	2.53301e-07	1.58149e-06
C430049B03Rik	RIKEN cDNA C430049B03 gene	421.44	0.695099	0.21642	3.21181	0.00131903	0.004557
Haus6	HAUS augmin-like complex, subunit 6	1207.5	0.694987	0.292268	2.37791	0.0174111	0.044597
Dck	deoxycytidine kinase	2256.5	0.694517	0.0930194	7.46637	8.24389e-14	9.56487e-13
Prdx2	peroxiredoxin 2	44125.8	0.694461	0.112816	6.15568	7.47583e-10	6.22588e-09
Foxk2	forkhead box K2	8634.55	0.694208	0.0961568	7.21955	5.21602e-13	5.677e-12
Xpnpep1	X-prolyl aminopeptidase (aminopeptidase P) 1, soluble	17539.1	0.694177	0.137152	5.06138	4.16225e-07	2.53495e-06
Zik1	zinc finger protein interacting with K protein 1	1159.62	0.693697	0.137916	5.02984	4.90898e-07	2.96434e-06
Azin1	antizyme inhibitor 1	7600.53	0.69367	0.133293	5.2041	1.94943e-07	1.23738e-06
Ophn1	oligophrenin 1	1615.59	0.693185	0.164153	4.22279	2.413e-05	0.00011464
Pbk	PDZ binding kinase	413.331	0.693147	0.192338	3.60379	0.000313616	0.00123054
Fam64a	family with sequence similarity 64, member A	1224.73	0.693093	0.151473	4.5757	4.7463e-06	2.48934e-05
Rqcd1	NA	5912.43	0.693035	0.114141	6.07176	1.26514e-09	1.03217e-08
Fen1	flap structure specific endonuclease 1	3898.44	0.69223	0.117513	5.89069	3.8459e-09	2.99104e-08
2610307P16Rik	RIKEN cDNA 2610307P16 gene	655.764	0.692188	0.164827	4.19948	2.67533e-05	0.000126411
Ilk	integrin linked kinase	12476.7	0.691816	0.113308	6.10565	1.02385e-09	8.42792e-09
Lrrc14b	leucine rich repeat containing 14B	214.786	0.691475	0.210315	3.28781	0.00100969	0.0035768
9330102E08Rik	RIKEN cDNA 9330102E08 gene	465.16	0.690763	0.167424	4.12583	3.69402e-05	0.000171008
Atp10a	ATPase, class V, type 10A	1553.77	0.690686	0.11123	6.20951	5.31503e-10	4.47883e-09
Rrm1	ribonucleotide reductase M1	9265.05	0.690649	0.123444	5.59483	2.20833e-08	1.57781e-07
Snord22	small nucleolar RNA, C/D box 22	430.877	0.689276	0.252607	2.72865	0.00635942	0.0185874
Lefty1	left right determination factor 1	712.155	0.689043	0.216265	3.18611	0.00144199	0.00493388
Kif3c	kinesin family member 3C	5478.96	0.689041	0.117462	5.86606	4.46283e-09	3.44514e-08
Wdr89	WD repeat domain 89	601.007	0.68802	0.148218	4.64194	3.45159e-06	1.8519e-05
Rgs19	regulator of G-protein signaling 19	1246.46	0.686913	0.118021	5.82025	5.87608e-09	4.47429e-08
Creld1	cysteine-rich with EGF-like domains 1	1825.01	0.686909	0.135698	5.06205	4.14773e-07	2.52889e-06
Smad3	SMAD family member 3	22765.7	0.686561	0.147263	4.66214	3.12939e-06	1.69004e-05
Phtf1	putative homeodomain transcription factor 1	2977.14	0.686527	0.108093	6.35129	2.1352e-10	1.84807e-09
Nup155	nucleoporin 155	8904.04	0.68644	0.0874248	7.85178	4.10185e-15	5.17779e-14
Smarcd3	SWI/SNF related, matrix associated, actin dependent regulator of chromatin, subfamily d, member 3	2594.89	0.685303	0.112622	6.08501	1.16484e-09	9.55327e-09
Txndc5	thioredoxin domain containing 5	22109.3	0.685194	0.118533	5.78064	7.44171e-09	5.58753e-08
Alg14	asparagine-linked glycosylation 14	987.903	0.685102	0.127978	5.35329	8.63696e-08	5.75552e-07
Mtr	5-methyltetrahydrofolate-homocysteine methyltransferase	2249.48	0.683727	0.151425	4.51529	6.32304e-06	3.25733e-05
Glipr1	GLI pathogenesis-related 1 (glioma)	10288.4	0.683593	0.127359	5.36745	7.98563e-08	5.35112e-07
Zfp647	zinc finger protein 647	730.79	0.683009	0.158544	4.30801	1.6473e-05	8.03109e-05
Dgke	diacylglycerol kinase, epsilon	1384.65	0.682879	0.13136	5.19855	2.00847e-07	1.27073e-06
Nop16	NOP16 nucleolar protein	2866.89	0.681891	0.0967216	7.05004	1.78863e-12	1.86743e-11
Stard3nl	STARD3 N-terminal like	2880.31	0.681693	0.0997006	6.8374	8.06425e-12	7.94737e-11
Bcar3	breast cancer anti-estrogen resistance 3	3152.28	0.680211	0.117492	5.78941	7.06346e-09	5.31373e-08
Ttc7b	tetratricopeptide repeat domain 7B	1360.44	0.680026	0.119524	5.68943	1.27466e-08	9.32011e-08
Rassf1	Ras association (RalGDS/AF-6) domain family member 1	2557.3	0.677762	0.123401	5.49236	3.96604e-08	2.76118e-07
Mir22hg	Mir22 host gene (non-protein coding)	2949.2	0.676945	0.247279	2.73758	0.00618933	0.0181513
Mmd	monocyte to macrophage differentiation-associated	6892.85	0.676665	0.16349	4.13889	3.48995e-05	0.000162304
Rhbdd1	rhomboid domain containing 1	4701.91	0.67644	0.116939	5.78457	7.27e-09	5.46385e-08
Foxm1	forkhead box M1	3045.56	0.676321	0.147858	4.57412	4.78231e-06	2.50655e-05
Pop1	processing of precursor 1, ribonuclease P/MRP family, (S. cerevisiae)	2017.24	0.675945	0.103741	6.51567	7.23639e-11	6.58772e-10
Cipc	CLOCK interacting protein, circadian	3933.86	0.6752	0.0977074	6.91043	4.83184e-12	4.85356e-11
Ankrd44	ankyrin repeat domain 44	881.78	0.67463	0.151167	4.4628	8.08938e-06	4.10906e-05
Gpr39	G protein-coupled receptor 39	3221.15	0.674547	0.121405	5.55617	2.75753e-08	1.95651e-07
Cpeb1	cytoplasmic polyadenylation element binding protein 1	852.175	0.67442	0.156351	4.31349	1.60697e-05	7.84427e-05
Slc41a1	solute carrier family 41, member 1	3588.86	0.674022	0.103606	6.50562	7.73748e-11	7.02753e-10
B2m	beta-2 microglobulin	24663.3	0.673954	0.103044	6.54046	6.13308e-11	5.61601e-10
Mcm7	minichromosome maintenance complex component 7	13405.8	0.673042	0.116525	5.77596	7.6515e-09	5.73955e-08
Abhd11	abhydrolase domain containing 11	1875.4	0.672685	0.107556	6.25427	3.99372e-10	3.40206e-09
Lpcat1	lysophosphatidylcholine acyltransferase 1	2966.29	0.672275	0.131132	5.12671	2.94849e-07	1.82732e-06
Med14	mediator complex subunit 14	7920.43	0.672209	0.0999214	6.72737	1.72754e-11	1.66474e-10
Rhno1	RAD9-HUS1-RAD1 interacting nuclear orphan 1	3097.91	0.671153	0.103018	6.51489	7.27415e-11	6.61825e-10
S100a3	S100 calcium binding protein A3	233.965	0.67086	0.254412	2.6369	0.00836671	0.0236073
AA465934	expressed sequence AA465934	589.418	0.670818	0.141322	4.74674	2.06719e-06	1.14364e-05
Epha2	Eph receptor A2	8691.13	0.670327	0.123745	5.41702	6.05996e-08	4.11719e-07
Eef1e1	eukaryotic translation elongation factor 1 epsilon 1	2989.58	0.67022	0.0993667	6.74492	1.53116e-11	1.48649e-10
Tram2	translocating chain-associating membrane protein 2	316.827	0.670003	0.228089	2.93746	0.00330916	0.0103854
Eme1	essential meiotic structure-specific endonuclease 1	369.433	0.669937	0.219537	3.05159	0.00227636	0.00745442
Rcn1	reticulocalbin 1	451.467	0.669602	0.189789	3.52813	0.000418504	0.00160466
Pde4dip	phosphodiesterase 4D interacting protein (myomegalin)	13296.2	0.669249	0.0895735	7.47151	7.92815e-14	9.21905e-13
Trip13	thyroid hormone receptor interactor 13	847.589	0.669226	0.15956	4.19418	2.73857e-05	0.000129204
Mex3b	mex3 RNA binding family member B	1792.85	0.668584	0.144314	4.63283	3.60694e-06	1.92996e-05
Mesdc2	mesoderm development candidate 2	6463.59	0.668558	0.10356	6.45574	1.07692e-10	9.61905e-10
Fzd8	frizzled class receptor 8	504.882	0.668555	0.170439	3.92254	8.76213e-05	0.000378667
Ngf	nerve growth factor	4211.92	0.668427	0.10705	6.2441	4.2626e-10	3.62124e-09
Pcnxl4	NA	2528.7	0.668175	0.129902	5.14367	2.69419e-07	1.6781e-06
Wls	wntless homolog (Drosophila)	10858.4	0.667749	0.095786	6.97126	3.14116e-12	3.21727e-11
Palb2	partner and localizer of BRCA2	472.02	0.667549	0.183975	3.62848	0.0002851	0.00112828
9630033F20Rik	NA	1905.17	0.667414	0.105202	6.34411	2.23713e-10	1.93521e-09
Exosc1	exosome component 1	2611.38	0.6673	0.100527	6.63802	3.17928e-11	2.98822e-10
Pip4k2a	phosphatidylinositol-5-phosphate 4-kinase, type II, alpha	6261.13	0.666367	0.128536	5.1843	2.16828e-07	1.36742e-06
Tk1	thymidine kinase 1	2164.19	0.665137	0.163887	4.05851	4.93864e-05	0.000223755
Nutf2	nuclear transport factor 2	990.58	0.664553	0.194139	3.42308	0.000619148	0.00229412
Reep5	receptor accessory protein 5	7717.72	0.664315	0.110378	6.01856	1.75973e-09	1.41502e-08
Cfl1	cofilin 1, non-muscle	133462	0.663581	0.0871693	7.61256	2.68729e-14	3.2355e-13
Cnpy4	canopy FGF signaling regulator 4	1618.47	0.663459	0.108014	6.14232	8.13272e-10	6.75136e-09
Parp2	poly (ADP-ribose) polymerase family, member 2	1057.61	0.66304	0.154794	4.28336	1.84089e-05	8.91103e-05
Lrrc2	leucine rich repeat containing 2	517.144	0.662775	0.270864	2.44689	0.0144095	0.0379337
Vps8	VPS8 CORVET complex subunit	4646.5	0.662479	0.13473	4.9171	8.78337e-07	5.10866e-06
Eif5a	eukaryotic translation initiation factor 5A	47214	0.662006	0.121919	5.42988	5.63911e-08	3.8463e-07
Ran	RAN, member RAS oncogene family	31365.3	0.661287	0.0916323	7.21674	5.32471e-13	5.79127e-12
Slc39a6	solute carrier family 39 (metal ion transporter), member 6	3635.5	0.661279	0.10445	6.33108	2.43453e-10	2.10132e-09
Haus4	HAUS augmin-like complex, subunit 4	1004.15	0.660314	0.156015	4.23237	2.31242e-05	0.000110062
Bora	bora, aurora kinase A activator	406.044	0.660104	0.256288	2.57563	0.0100058	0.0274978
Numbl	numb-like	3053.13	0.660027	0.127924	5.15953	2.47565e-07	1.54815e-06
Blm	Bloom syndrome, RecQ helicase-like	1024.07	0.659958	0.244579	2.69834	0.00696852	0.0201158
Arhgap35	Rho GTPase activating protein 35	19439.4	0.659855	0.082959	7.95398	1.80607e-15	2.34999e-14
Cep97	centrosomal protein 97	1602.84	0.659754	0.182316	3.61874	0.000296046	0.00116658
Ppan	peter pan homolog (Drosophila)	3483.03	0.659729	0.102464	6.43867	1.20522e-10	1.07039e-09
Polr1b	polymerase (RNA) I polypeptide B	4366.23	0.658532	0.0923143	7.13359	9.77847e-13	1.04108e-11
Nckap5l	NCK-associated protein 5-like	763.458	0.658491	0.182361	3.61093	0.000305106	0.00120047
Palmd	palmdelphin	4888.6	0.658477	0.109743	6.00019	1.97083e-09	1.57908e-08
Slc25a30	solute carrier family 25, member 30	1950.1	0.657823	0.0946644	6.949	3.67883e-12	3.73616e-11
Abl2	v-abl Abelson murine leukemia viral oncogene 2 (arg, Abelson-related gene)	12864.1	0.657752	0.0815288	8.06773	7.16157e-16	9.66411e-15
5430416N02Rik	RIKEN cDNA 5430416N02 gene	522.18	0.657618	0.17304	3.80038	0.000144474	0.000601591
Celf2	CUGBP, Elav-like family member 2	3626.66	0.657125	0.197582	3.32583	0.000881548	0.00316225
Myef2	myelin basic protein expression factor 2, repressor	6150.85	0.656812	0.20322	3.23203	0.00122916	0.00426821
Fam98a	family with sequence similarity 98, member A	4223.03	0.656621	0.09606	6.83554	8.16988e-12	8.0464e-11
Spata5	spermatogenesis associated 5	2001.44	0.654464	0.101699	6.43528	1.23242e-10	1.09331e-09
Shmt2	serine hydroxymethyltransferase 2 (mitochondrial)	5605.72	0.653725	0.137696	4.74761	2.05837e-06	1.13957e-05
Abca7	ATP-binding cassette, sub-family A (ABC1), member 7	3302.61	0.653469	0.137922	4.73795	2.15894e-06	1.19145e-05
Cirh1a	NA	6249.88	0.65346	0.0844655	7.73642	1.02256e-14	1.26226e-13
Krt8	keratin 8	444880	0.652222	0.110552	5.89971	3.64149e-09	2.83913e-08
Poglut1	protein O-glucosyltransferase 1	2145.89	0.651954	0.110558	5.89696	3.70269e-09	2.88541e-08
Gmnn	geminin	1127.44	0.651026	0.124095	5.24619	1.55275e-07	1.00103e-06
Pla2g12a	phospholipase A2, group XIIA	1631.62	0.650663	0.100162	6.49613	8.24102e-11	7.4632e-10
Ntmt1	N-terminal Xaa-Pro-Lys N-methyltransferase 1	2821.5	0.650114	0.109349	5.94534	2.75889e-09	2.17925e-08
Sun2	Sad1 and UNC84 domain containing 2	4823.66	0.649645	0.107803	6.02624	1.67819e-09	1.35154e-08
Plekhf1	pleckstrin homology domain containing, family F (with FYVE domain) member 1	993.35	0.648331	0.168707	3.84294	0.000121571	0.00051181
Zcchc10	zinc finger, CCHC domain containing 10	1013.77	0.648188	0.178245	3.6365	0.000276371	0.00109651
Snora65	small nucleolar RNA, H/ACA box 65	276.171	0.647689	0.223444	2.89867	0.00374751	0.0115764
Icmt	isoprenylcysteine carboxyl methyltransferase	5647.25	0.647234	0.0971116	6.66485	2.64941e-11	2.51285e-10
Syne3	spectrin repeat containing, nuclear envelope family member 3	578.797	0.646751	0.24518	2.63786	0.00834303	0.0235586
Csrnp2	cysteine-serine-rich nuclear protein 2	1583.95	0.646711	0.139257	4.64401	3.41718e-06	1.8347e-05
Clic4	chloride intracellular channel 4 (mitochondrial)	6633.72	0.64577	0.0932615	6.92429	4.38164e-12	4.41552e-11
Qk	quaking	17901.4	0.64556	0.248587	2.59692	0.00940652	0.0260663
Rrp1b	ribosomal RNA processing 1 homolog B (S. cerevisiae)	3156.37	0.645346	0.0882883	7.30953	2.68072e-13	2.98409e-12
Dph2	DPH2 homolog	666.154	0.645001	0.142823	4.51608	6.29936e-06	3.24726e-05
Mboat1	membrane bound O-acyltransferase domain containing 1	7574.78	0.644898	0.103212	6.24831	4.14925e-10	3.5307e-09
Ubr2	ubiquitin protein ligase E3 component n-recognin 2	14387	0.642895	0.0897805	7.16074	8.02425e-13	8.61353e-12
Ykt6	YKT6 v-SNARE homolog (S. cerevisiae)	14852.1	0.642643	0.116785	5.5028	3.738e-08	2.61459e-07
AW209491	expressed sequence AW209491	1601.5	0.642374	0.125967	5.09953	3.40493e-07	2.09576e-06
Rpa1	replication protein A1	6083.98	0.64136	0.124102	5.168	2.36612e-07	1.48321e-06
Polr3e	polymerase (RNA) III (DNA directed) polypeptide E	4425.37	0.639805	0.0806989	7.92829	2.22177e-15	2.86467e-14
Ndc1	NDC1 transmembrane nucleoporin	999.132	0.639492	0.153395	4.16893	3.06039e-05	0.000143307
Ncbp1	nuclear cap binding protein subunit 1	5689.76	0.638487	0.0985141	6.48118	9.10106e-11	8.21354e-10
Ltv1	LTV1 ribosome biogenesis factor	2840.22	0.638089	0.122363	5.21471	1.841e-07	1.17189e-06
Lad1	ladinin	15469.7	0.63736	0.11374	5.60364	2.09902e-08	1.50177e-07
Mettl1	methyltransferase like 1	733.853	0.637069	0.127587	4.99322	5.93814e-07	3.54295e-06
Cdca4	cell division cycle associated 4	3786.96	0.637063	0.110371	5.77203	7.83245e-09	5.86683e-08
Nup205	nucleoporin 205	9598.09	0.636381	0.0862055	7.38214	1.55764e-13	1.76661e-12
Ppp1r3f	protein phosphatase 1, regulatory (inhibitor) subunit 3F	364.652	0.636194	0.192072	3.31227	0.000925433	0.00330376
Ece2	endothelin converting enzyme 2	960.716	0.635808	0.184793	3.44064	0.00058033	0.00216053
Bicd2	bicaudal D homolog 2 (Drosophila)	7845.38	0.635511	0.0828794	7.6679	1.74835e-14	2.13294e-13
Abhd17a	abhydrolase domain containing 17A	6350.9	0.635474	0.11336	5.6058	2.07299e-08	1.48519e-07
Ticrr	TOPBP1-interacting checkpoint and replication regulator	916.404	0.634802	0.205752	3.08528	0.00203358	0.00671988
Fbxo45	F-box protein 45	2984.44	0.634773	0.124673	5.0915	3.5525e-07	2.18058e-06
Efemp2	epidermal growth factor-containing fibulin-like extracellular matrix protein 2	14978.2	0.633912	0.115605	5.48341	4.17203e-08	2.89103e-07
Prpf31	pre-mRNA processing factor 31	5242.65	0.633035	0.114762	5.51606	3.46683e-08	2.43145e-07
E2f8	E2F transcription factor 8	949.309	0.632548	0.196436	3.22013	0.00128132	0.00443655
Prkcd	protein kinase C, delta	6190.7	0.632141	0.0906701	6.97188	3.12727e-12	3.20514e-11
9430008C03Rik	NA	3019.39	0.631627	0.0852999	7.40478	1.31364e-13	1.50185e-12
Chek1	checkpoint kinase 1	1209.09	0.63055	0.267673	2.35567	0.0184893	0.0470275
Ddhd1	DDHD domain containing 1	1784.92	0.629182	0.187035	3.36398	0.00076828	0.00279301
Nup210l	nucleoporin 210-like	494.338	0.628776	0.199426	3.15293	0.00161641	0.00546727
Zfp961	zinc finger protein 961	1237.46	0.628743	0.199214	3.15612	0.00159883	0.00541599
Rap1gds1	RAP1, GTP-GDP dissociation stimulator 1	6716.34	0.628187	0.0900298	6.97755	3.00382e-12	3.08266e-11
Glt25d1	NA	40400.6	0.628121	0.0853168	7.36221	1.80886e-13	2.04559e-12
Ppap2a	NA	730.128	0.62757	0.147562	4.25293	2.10992e-05	0.000101131
Zc2hc1a	zinc finger, C2HC-type containing 1A	5058.31	0.627423	0.160517	3.90876	9.27695e-05	0.000399151
Micall1	microtubule associated monooxygenase, calponin and LIM domain containing -like 1	8543.86	0.626328	0.0893737	7.00797	2.41804e-12	2.5012e-11
Rrp15	ribosomal RNA processing 15 homolog (S. cerevisiae)	2236.94	0.62592	0.115072	5.43937	5.34685e-08	3.66293e-07
Ube2s	ubiquitin-conjugating enzyme E2S	6329.11	0.625908	0.105408	5.93798	2.88562e-09	2.27475e-08
Xpo5	exportin 5	9016.17	0.62577	0.0927798	6.74468	1.53362e-11	1.48795e-10
Spag4	sperm associated antigen 4	181.761	0.625651	0.268103	2.33362	0.0196157	0.0494631
Klhl21	kelch-like 21	2758.32	0.624968	0.129569	4.82344	1.411e-06	7.97833e-06
Dis3	DIS3 homolog, exosome endoribonuclease and 3'-5' exoribonuclease	2186.53	0.62493	0.138256	4.52009	6.1814e-06	3.19172e-05
Gprc5a	G protein-coupled receptor, family C, group 5, member A	7429.92	0.623202	0.127361	4.8932	9.92109e-07	5.73414e-06
Pcbp4	poly(rC) binding protein 4	3377.85	0.622876	0.112094	5.55671	2.7491e-08	1.9517e-07
Zfp428	zinc finger protein 428	1402.13	0.622558	0.150406	4.13919	3.48532e-05	0.000162137
Ccdc86	coiled-coil domain containing 86	3564.72	0.622535	0.125217	4.97165	6.63869e-07	3.92252e-06
Usp31	ubiquitin specific peptidase 31	4010.24	0.622368	0.128323	4.85002	1.23446e-06	7.03896e-06
Fam118b	family with sequence similarity 118, member B	2207.2	0.622315	0.120062	5.18327	2.18028e-07	1.37388e-06
Sik2	salt inducible kinase 2	2162.75	0.622215	0.0949277	6.55462	5.57846e-11	5.13521e-10
Rap2a	RAS related protein 2a	1149.05	0.622141	0.113232	5.49439	3.92066e-08	2.73136e-07
Slc10a7	solute carrier family 10 (sodium/bile acid cotransporter family), member 7	2897.96	0.621858	0.105906	5.87181	4.31059e-09	3.33586e-08
Ethe1	ethylmalonic encephalopathy 1	1279.66	0.621272	0.158929	3.90912	9.26332e-05	0.000398675
Anxa5	annexin A5	36697.3	0.620826	0.106253	5.84288	5.13049e-09	3.93337e-08
Aaas	achalasia, adrenocortical insufficiency, alacrimia	1897.23	0.620645	0.148825	4.1703	3.04197e-05	0.000142615
Gpr126	NA	3617.46	0.620159	0.160546	3.8628	0.000112094	0.000475624
Adam15	a disintegrin and metallopeptidase domain 15 (metargidin)	2891.67	0.619516	0.117905	5.25436	1.48537e-07	9.62749e-07
Prkdc	protein kinase, DNA activated, catalytic polypeptide	5103.11	0.619204	0.170682	3.62782	0.00028583	0.00113088
Macf1	microtubule-actin crosslinking factor 1	17717.1	0.618828	0.0973711	6.35536	2.07943e-10	1.80179e-09
Rad51	RAD51 recombinase	1249.1	0.618783	0.160349	3.85898	0.000113863	0.000482343
Fbf1	Fas (TNFRSF6) binding factor 1	8677.1	0.618684	0.0941071	6.57425	4.88976e-11	4.51985e-10
Fgd1	FYVE, RhoGEF and PH domain containing 1	2451.07	0.617467	0.120577	5.12095	3.04004e-07	1.88078e-06
Eif2d	eukaryotic translation initiation factor 2D	4566.19	0.617306	0.121336	5.08756	3.62694e-07	2.2254e-06
2410016O06Rik	NA	1487.74	0.617277	0.147386	4.18817	2.81212e-05	0.000132514
Fancd2	Fanconi anemia, complementation group D2	742.732	0.616825	0.162145	3.80416	0.000142285	0.000593899
Ogfrl1	opioid growth factor receptor-like 1	594.944	0.616738	0.247771	2.48914	0.0128051	0.0341994
2810025M15Rik	RIKEN cDNA 2810025M15 gene	1337.87	0.616414	0.152809	4.03388	5.48644e-05	0.000246929
Phtf2	putative homeodomain transcription factor 2	1142.93	0.615983	0.194402	3.1686	0.00153176	0.00521591
Ddx39	DEAD (Asp-Glu-Ala-Asp) box polypeptide 39	7108.73	0.615606	0.118898	5.17758	2.24783e-07	1.41436e-06
BC018507	NA	13829	0.615411	0.112004	5.49452	3.91771e-08	2.73052e-07
Atic	5-aminoimidazole-4-carboxamide ribonucleotide formyltransferase/IMP cyclohydrolase	14239.6	0.615315	0.115432	5.33055	9.79138e-08	6.48611e-07
Coro1c	coronin, actin binding protein 1C	17745	0.615192	0.11488	5.35508	8.55173e-08	5.70115e-07
Hsd17b12	hydroxysteroid (17-beta) dehydrogenase 12	12960.2	0.614726	0.0891328	6.89674	5.32081e-12	5.33103e-11
Tmc7	transmembrane channel-like gene family 7	339.619	0.614317	0.197826	3.10534	0.00190062	0.00631673
Lats2	large tumor suppressor 2	4818.32	0.613336	0.0853623	7.18509	6.71632e-13	7.25436e-12
Mthfd2	methylenetetrahydrofolate dehydrogenase (NAD+ dependent), methenyltetrahydrofolate cyclohydrolase	813.911	0.613217	0.208977	2.93438	0.00334212	0.0104709
Hs2st1	heparan sulfate 2-O-sulfotransferase 1	14564.3	0.612959	0.0807947	7.58662	3.28352e-14	3.92017e-13
Pla2g15	phospholipase A2, group XV	1543.23	0.611697	0.149903	4.08063	4.49139e-05	0.000204499
Chst12	carbohydrate sulfotransferase 12	1384.7	0.611227	0.150207	4.06924	4.71668e-05	0.000214195
Card10	caspase recruitment domain family, member 10	22916	0.610861	0.0662399	9.22194	2.91769e-20	5.04228e-19
Selm	NA	1536.26	0.609886	0.155233	3.92885	8.53539e-05	0.000369686
Gna12	guanine nucleotide binding protein, alpha 12	5066.28	0.609419	0.108727	5.60505	2.08197e-08	1.49093e-07
Tnfaip3	tumor necrosis factor, alpha-induced protein 3	14620.7	0.609389	0.0884703	6.88807	5.65556e-12	5.65172e-11
Tmem177	transmembrane protein 177	1197.45	0.609155	0.1364	4.46594	7.97182e-06	4.05227e-05
Src	Rous sarcoma oncogene	15566.8	0.607954	0.104138	5.83795	5.28482e-09	4.04377e-08
Nbea	neurobeachin	10086.2	0.607527	0.135012	4.4998	6.80183e-06	3.49132e-05
Tbl3	transducin (beta)-like 3	5410.94	0.607157	0.135953	4.46592	7.97239e-06	4.05227e-05
Prc1	protein regulator of cytokinesis 1	3282.48	0.606926	0.111811	5.42813	5.69487e-08	3.87757e-07
Manf	mesencephalic astrocyte-derived neurotrophic factor	5961.83	0.606645	0.100456	6.03893	1.55138e-09	1.25199e-08
Hirip3	HIRA interacting protein 3	1935.76	0.60614	0.136839	4.42959	9.44117e-06	4.76015e-05
D19Bwg1357e	NA	12634.5	0.606082	0.111717	5.42514	5.79087e-08	3.9395e-07
Sidt2	SID1 transmembrane family, member 2	19461.9	0.605977	0.109614	5.52829	3.2336e-08	2.27399e-07
Tln1	talin 1	26063.3	0.605771	0.108703	5.57272	2.50798e-08	1.78782e-07
Gprc5b	G protein-coupled receptor, family C, group 5, member B	1667.29	0.605697	0.164033	3.69253	0.000222034	0.000897525
Carm1	coactivator-associated arginine methyltransferase 1	6850.03	0.605582	0.0991965	6.10487	1.02882e-09	8.46434e-09
Slc6a9	solute carrier family 6 (neurotransmitter transporter, glycine), member 9	366.45	0.60511	0.185769	3.25733	0.00112465	0.00394487
Pkd1	polycystic kidney disease 1 homolog	14314.4	0.604792	0.0761006	7.94727	1.90672e-15	2.47273e-14
Tssc1	tumor suppressing subtransferable candidate 1	2671.94	0.603561	0.145399	4.15107	3.30931e-05	0.000154316
Gfod2	glucose-fructose oxidoreductase domain containing 2	1118.89	0.60348	0.118163	5.10718	3.27008e-07	2.01672e-06
Mkx	mohawk homeobox	864.174	0.601305	0.197239	3.04862	0.00229899	0.00751906
Prmt7	protein arginine N-methyltransferase 7	4143.46	0.601272	0.112913	5.32507	1.00912e-07	6.67624e-07
Dnajc27	DnaJ heat shock protein family (Hsp40) member C27	257.846	0.601039	0.223412	2.69027	0.0071394	0.0205447
Clasp1	CLIP associating protein 1	11127	0.600375	0.0814062	7.37505	1.64279e-13	1.86183e-12
Crip2	cysteine rich protein 2	559.669	0.600291	0.215591	2.7844	0.00536274	0.0159576
Cenpn	centromere protein N	318.241	0.600194	0.189212	3.17208	0.00151353	0.00515722
Nsmf	NMDA receptor synaptonuclear signaling and neuronal migration factor	9672.35	0.600086	0.0927615	6.46913	9.85692e-11	8.82945e-10
Git1	G protein-coupled receptor kinase-interactor 1	14625.2	0.600035	0.104728	5.72944	1.00763e-08	7.45471e-08
Fez2	fasciculation and elongation protein zeta 2 (zygin II)	8356.04	0.599933	0.0805344	7.44941	9.37604e-14	1.08382e-12
Igsf3	immunoglobulin superfamily, member 3	5780.69	0.599265	0.086969	6.89056	5.55724e-12	5.55724e-11
Hyou1	hypoxia up-regulated 1	13038.1	0.598754	0.104267	5.7425	9.32897e-09	6.92478e-08
Ccdc124	coiled-coil domain containing 124	3433.26	0.598627	0.123509	4.84684	1.25444e-06	7.14475e-06
Dhps	deoxyhypusine synthase	2529.47	0.598307	0.119502	5.00668	5.53756e-07	3.32211e-06
Alkbh1	alkB homolog 1, histone H2A dioxygenase	1090.61	0.59801	0.151141	3.95664	7.60129e-05	0.000332079
Slc12a5	solute carrier family 12, member 5	955.028	0.597723	0.186838	3.19914	0.00137838	0.00474281
Glipr2	GLI pathogenesis-related 2	2647.92	0.597473	0.116438	5.13127	2.87798e-07	1.78689e-06
Nup85	nucleoporin 85	4587.41	0.597395	0.0973817	6.13457	8.53922e-10	7.07755e-09
Gas5	growth arrest specific 5	9712.62	0.597359	0.199434	2.99527	0.00274205	0.00877724
Paqr3	progestin and adipoQ receptor family member III	215.374	0.597042	0.226159	2.63993	0.00829239	0.0234484
Nol6	nucleolar protein family 6 (RNA-associated)	4642.28	0.596649	0.113928	5.23709	1.63124e-07	1.04861e-06
Vkorc1l1	vitamin K epoxide reductase complex, subunit 1-like 1	5597.35	0.596386	0.0889411	6.7054	2.00858e-11	1.92135e-10
Eef1g	eukaryotic translation elongation factor 1 gamma	124662	0.595377	0.130025	4.57894	4.67343e-06	2.45359e-05
Pomgnt1	protein O-linked mannose beta 1,2-N-acetylglucosaminyltransferase	2967.57	0.595263	0.102738	5.79398	6.87388e-09	5.18109e-08
B4galt7	xylosylprotein beta1,4-galactosyltransferase, polypeptide 7 (galactosyltransferase I)	3408.85	0.594977	0.133056	4.47163	7.76249e-06	3.95715e-05
Rbms2	RNA binding motif, single stranded interacting protein 2	11360.8	0.594244	0.105969	5.60772	2.05005e-08	1.47077e-07
Polh	polymerase (DNA directed), eta (RAD 30 related)	1065.77	0.593686	0.119449	4.97021	6.68817e-07	3.94921e-06
Cacna1g	calcium channel, voltage-dependent, T type, alpha 1G subunit	4590.47	0.593013	0.148224	4.0008	6.3128e-05	0.000280092
Rin1	Ras and Rab interactor 1	10311.5	0.591376	0.0737559	8.01802	1.07466e-15	1.43167e-14
Irgm1	immunity-related GTPase family M member 1	9544.36	0.590966	0.0991046	5.96306	2.47563e-09	1.96343e-08
Usp39	ubiquitin specific peptidase 39	5369.37	0.590612	0.109051	5.41593	6.09699e-08	4.14055e-07
Dagla	diacylglycerol lipase, alpha	3307.77	0.590418	0.117932	5.00641	5.54547e-07	3.32558e-06
Ildr2	immunoglobulin-like domain containing receptor 2	4935.04	0.59006	0.111162	5.30809	1.10777e-07	7.30112e-07
Mcc	mutated in colorectal cancers	4183.18	0.589732	0.0889882	6.62708	3.42391e-11	3.20467e-10
Clstn2	calsyntenin 2	327.628	0.589612	0.193234	3.05128	0.00227867	0.00745887
Yrdc	yrdC domain containing (E.coli)	1189.54	0.588839	0.122522	4.80599	1.53988e-06	8.65385e-06
Pwp2	PWP2 periodic tryptophan protein homolog (yeast)	4426.74	0.588791	0.115366	5.10367	3.3313e-07	2.05286e-06
Prdm4	PR domain containing 4	5037.01	0.588152	0.0893786	6.58046	4.68993e-11	4.34284e-10
Pcna	proliferating cell nuclear antigen	14059	0.587626	0.0918344	6.39875	1.56654e-10	1.37336e-09
Gpatch3	G patch domain containing 3	356.701	0.587479	0.184994	3.17567	0.00149492	0.00510047
Lrrc8b	leucine rich repeat containing 8 family, member B	3360.48	0.586716	0.16497	3.5565	0.000375829	0.00145278
Dimt1	DIM1 dimethyladenosine transferase 1-like (S. cerevisiae)	1324.17	0.586411	0.146686	3.99774	6.39509e-05	0.000283341
Brms1l	breast cancer metastasis-suppressor 1-like	2011.69	0.585673	0.126381	4.63419	3.58333e-06	1.91864e-05
Kras	Kirsten rat sarcoma viral oncogene homolog	6162.06	0.585613	0.215841	2.71317	0.00666429	0.0193555
Capn2	calpain 2	23752.6	0.585519	0.117138	4.99853	5.77703e-07	3.45385e-06
Itpr3	inositol 1,4,5-triphosphate receptor 3	84461.6	0.585378	0.0957677	6.11248	9.80969e-10	8.08769e-09
Limk1	LIM-domain containing, protein kinase	1543.87	0.585197	0.132407	4.41968	9.88475e-06	4.96778e-05
Loxl4	lysyl oxidase-like 4	814.033	0.58506	0.175249	3.33846	0.000842443	0.0030366
Hyal2	hyaluronoglucosaminidase 2	4705.88	0.584805	0.117693	4.9689	6.7335e-07	3.97254e-06
Pbx1	pre B cell leukemia homeobox 1	30634.4	0.584761	0.17908	3.26536	0.00109326	0.00384238
Nsun2	NOL1/NOP2/Sun domain family member 2	10960.5	0.584506	0.0770709	7.58399	3.3508e-14	3.99744e-13
Dbf4	DBF4 zinc finger	2534.21	0.584124	0.157997	3.69706	0.000218109	0.000883508
Satb2	special AT-rich sequence binding protein 2	865.437	0.584065	0.119397	4.89179	9.99225e-07	5.77101e-06
Ptprs	protein tyrosine phosphatase, receptor type, S	25340.2	0.583369	0.0643193	9.06989	1.19137e-19	2.0014e-18
Chtf18	CTF18, chromosome transmission fidelity factor 18	744.793	0.583179	0.181467	3.2137	0.00131037	0.00452911
Ccdc137	coiled-coil domain containing 137	2332.32	0.583139	0.0903259	6.45594	1.07548e-10	9.6117e-10
Gtf2e1	general transcription factor II E, polypeptide 1 (alpha subunit)	2570.59	0.583047	0.0977163	5.96674	2.42044e-09	1.92258e-08
Rab12	RAB12, member RAS oncogene family	6331.68	0.581991	0.0972734	5.98305	2.18996e-09	1.74661e-08
Tmem29	transmembrane protein 29	673.151	0.58193	0.169065	3.44204	0.000577339	0.00215195
Lsm2	LSM2 homolog, U6 small nuclear RNA and mRNA degradation associated	2430	0.581744	0.147932	3.93251	8.40629e-05	0.000364801
Rexo2	RNA exonuclease 2	4280.11	0.581498	0.0883725	6.58008	4.70187e-11	4.35132e-10
Ssbp2	single-stranded DNA binding protein 2	669.231	0.581203	0.17562	3.30943	0.000934861	0.00333208
Fam3c	family with sequence similarity 3, member C	5098.81	0.581036	0.0885511	6.56159	5.32358e-11	4.91504e-10
Zwilch	zwilch kinetochore protein	1194.22	0.580863	0.194397	2.98802	0.00280793	0.00896468
Hcfc1r1	host cell factor C1 regulator 1 (XPO1-dependent)	7549.11	0.58031	0.134191	4.32453	1.5286e-05	7.48509e-05
Camta1	calmodulin binding transcription activator 1	243.458	0.580197	0.222771	2.60446	0.00920204	0.0255974
Tcirg1	T cell, immune regulator 1, ATPase, H+ transporting, lysosomal V0 protein A3	8114.12	0.57968	0.0793558	7.30481	2.7765e-13	3.08631e-12
Ube2j1	ubiquitin-conjugating enzyme E2J 1	4074.24	0.578956	0.0894204	6.47454	9.50989e-11	8.54797e-10
Tmem97	transmembrane protein 97	1316.1	0.578299	0.14839	3.89716	9.73279e-05	0.000417501
Ftsj3	FtsJ RNA methyltransferase homolog 3 (E. coli)	9702.66	0.578057	0.083609	6.91381	4.718e-12	4.74836e-11
Cdr2l	cerebellar degeneration-related protein 2-like	2108.23	0.577601	0.134315	4.30033	1.70542e-05	8.30151e-05
Zfhx2	zinc finger homeobox 2	1106.66	0.577598	0.11991	4.81691	1.45799e-06	8.22617e-06
Prodh	proline dehydrogenase	1013.85	0.575855	0.154385	3.72998	0.000191492	0.000781764
Cdk2ap1	CDK2 (cyclin-dependent kinase 2)-associated protein 1	8324.03	0.575699	0.107311	5.36477	8.1054e-08	5.42441e-07
Smn1	survival motor neuron 1	2613.39	0.575536	0.103887	5.54	3.02478e-08	2.13868e-07
Xxylt1	xyloside xylosyltransferase 1	2004.62	0.57549	0.108927	5.28328	1.26893e-07	8.28298e-07
Myo7a	myosin VIIA	16580.9	0.575016	0.0726467	7.91524	2.46783e-15	3.16888e-14
St7	suppression of tumorigenicity 7	1401.27	0.574902	0.138927	4.13816	3.50095e-05	0.000162767
Nif3l1	Ngg1 interacting factor 3-like 1 (S. pombe)	3328.29	0.574786	0.0998577	5.75605	8.61035e-09	6.40961e-08
Pgam5	phosphoglycerate mutase family member 5	5356.24	0.573407	0.0987556	5.80632	6.38601e-09	4.84606e-08
Pkig	protein kinase inhibitor, gamma	1988.78	0.57319	0.119907	4.78029	1.75041e-06	9.77029e-06
Alg8	asparagine-linked glycosylation 8 (alpha-1,3-glucosyltransferase)	1359.73	0.573048	0.109388	5.23868	1.61731e-07	1.04093e-06
Lig3	ligase III, DNA, ATP-dependent	5976.39	0.57269	0.0900494	6.35974	2.02099e-10	1.75407e-09
Dbn1	drebrin 1	18427.6	0.572276	0.110539	5.17714	2.25317e-07	1.41638e-06
Erdr1	erythroid differentiation regulator 1	13535.8	0.572226	0.142108	4.02669	5.6568e-05	0.000253932
Slc25a22	solute carrier family 25 (mitochondrial carrier, glutamate), member 22	1771.93	0.571821	0.120808	4.73331	2.2089e-06	1.21688e-05
Med31	mediator complex subunit 31	771.775	0.57172	0.129325	4.42078	9.83446e-06	4.9441e-05
Cycs	cytochrome c, somatic	8638	0.571056	0.0926157	6.16587	7.00969e-10	5.85326e-09
Cuedc1	CUE domain containing 1	3497.99	0.570433	0.0872745	6.53607	6.31546e-11	5.77624e-10
Zfp142	zinc finger protein 142	2422.45	0.570381	0.100879	5.65412	1.56645e-08	1.13686e-07
Chst14	carbohydrate (N-acetylgalactosamine 4-0) sulfotransferase 14	1686.87	0.570367	0.146857	3.88383	0.000102824	0.000439031
Snrpd1	small nuclear ribonucleoprotein D1	4503.85	0.570202	0.081747	6.9752	3.05431e-12	3.13242e-11
Tcof1	treacle ribosome biogenesis factor 1	5286.19	0.56994	0.124377	4.58237	4.59743e-06	2.41694e-05
Rnaseh2a	ribonuclease H2, large subunit	4299.99	0.569786	0.124343	4.58239	4.59702e-06	2.41694e-05
Il1r1	interleukin 1 receptor, type I	3872.8	0.569451	0.121901	4.67141	2.99138e-06	1.62099e-05
Traf3	TNF receptor-associated factor 3	6395.22	0.569405	0.0938765	6.06547	1.31565e-09	1.07115e-08
Npc1	Niemann-Pick type C1	6209.79	0.569353	0.0991799	5.7406	9.43396e-09	6.99939e-08
Dvl1	dishevelled segment polarity protein 1	4358.33	0.569221	0.0821301	6.93073	4.18688e-12	4.2247e-11
Ece1	endothelin converting enzyme 1	6774.41	0.568853	0.104016	5.46889	4.52861e-08	3.12981e-07
Smarcc1	SWI/SNF related, matrix associated, actin dependent regulator of chromatin, subfamily c, member 1	26189.2	0.568716	0.0803611	7.077	1.47304e-12	1.54931e-11
Eif1ad	eukaryotic translation initiation factor 1A domain containing	4269.07	0.568273	0.0993938	5.71739	1.08175e-08	7.9767e-08
Htra2	HtrA serine peptidase 2	1917.51	0.568091	0.12604	4.50724	6.5677e-06	3.37891e-05
Alg3	asparagine-linked glycosylation 3 (alpha-1,3-mannosyltransferase)	1604.56	0.567984	0.144299	3.93617	8.27912e-05	0.000359682
Yy2	Yy2 transcription factor	720.326	0.567789	0.226918	2.50218	0.012343	0.0331151
Tmem39b	transmembrane protein 39b	628.468	0.567237	0.17329	3.27334	0.00106285	0.00374729
Cdyl	chromodomain protein, Y chromosome-like	2013.93	0.567223	0.107941	5.25495	1.48061e-07	9.60065e-07
Tma16	translation machinery associated 16	972.949	0.566729	0.162795	3.48125	0.000499082	0.00188633
Tmem167	transmembrane protein 167	8709.59	0.566228	0.176353	3.21077	0.00132378	0.0045714
Slc39a7	solute carrier family 39 (zinc transporter), member 7	13306	0.56622	0.102734	5.51152	3.55747e-08	2.49167e-07
Epha4	Eph receptor A4	7545.46	0.566219	0.166079	3.40934	0.000651199	0.00240206
Kif18b	kinesin family member 18B	662.886	0.566201	0.2051	2.76061	0.00576928	0.0170538
Abhd12	abhydrolase domain containing 12	8410.51	0.566163	0.141369	4.00485	6.20569e-05	0.000275809
Igf1r	insulin-like growth factor I receptor	19903.5	0.565502	0.0707711	7.99057	1.34317e-15	1.77575e-14
Ppm1g	protein phosphatase 1G (formerly 2C), magnesium-dependent, gamma isoform	14215.3	0.565499	0.103026	5.48889	4.04463e-08	2.81022e-07
Atxn10	ataxin 10	34416.5	0.564244	0.137306	4.10939	3.96703e-05	0.000182806
Esyt1	extended synaptotagmin-like protein 1	5227.69	0.563397	0.114229	4.93217	8.132e-07	4.75278e-06
Papd7	PAP associated domain containing 7	3932.09	0.562932	0.127915	4.40082	1.07842e-05	5.39728e-05
Dlg5	discs, large homolog 5 (Drosophila)	7141.58	0.562873	0.0961199	5.85595	4.74304e-09	3.64885e-08
Pcbp3	poly(rC) binding protein 3	1556.86	0.562694	0.153547	3.66465	0.000247679	0.000991224
Pphln1	periphilin 1	5534.85	0.562374	0.128171	4.3877	1.14558e-05	5.70783e-05
Mrgbp	MRG/MORF4L binding protein	1415.25	0.561292	0.121571	4.61699	3.89338e-06	2.07258e-05
Prkrir	NA	10517.4	0.561088	0.122854	4.56712	4.94476e-06	2.58822e-05
Hmgcll1	3-hydroxymethyl-3-methylglutaryl-Coenzyme A lyase-like 1	2038.12	0.560445	0.205009	2.73375	0.0062617	0.0183326
Coq3	coenzyme Q3 methyltransferase	393.272	0.56024	0.173727	3.22483	0.0012605	0.00437024
Ppp2r1b	protein phosphatase 2, regulatory subunit A, beta	5486.05	0.559957	0.0789001	7.09705	1.27451e-12	1.34594e-11
Stard4	StAR-related lipid transfer (START) domain containing 4	6062.75	0.559375	0.0901493	6.20499	5.47007e-10	4.60204e-09
Ctxn1	cortexin 1	7597.67	0.559132	0.119954	4.66121	3.14355e-06	1.69652e-05
Nudc	nudC nuclear distribution protein	6817.04	0.558989	0.0895073	6.24518	4.23318e-10	3.60016e-09
Mis12	MIS12 kinetochore complex component	3070.32	0.55849	0.115795	4.8231	1.41344e-06	7.98923e-06
Dip2a	disco interacting protein 2 homolog A	8711.91	0.556877	0.0762222	7.30597	2.75269e-13	3.06202e-12
Nup107	nucleoporin 107	3071.04	0.556202	0.10138	5.48629	4.10474e-08	2.84566e-07
Baiap2	brain-specific angiogenesis inhibitor 1-associated protein 2	9464.1	0.55615	0.152573	3.64513	0.000267252	0.00106275
Clns1a	chloride channel, nucleotide-sensitive, 1A	5222.85	0.556037	0.09983	5.56984	2.5497e-08	1.81591e-07
Ptpn11	protein tyrosine phosphatase, non-receptor type 11	24914.8	0.555915	0.0905821	6.13714	8.40224e-10	6.97141e-09
Trmt6	tRNA methyltransferase 6	4690.57	0.555571	0.076362	7.27548	3.45181e-13	3.80453e-12
Cplx2	complexin 2	1855.41	0.555452	0.124745	4.45269	8.48016e-06	4.29918e-05
Pold2	polymerase (DNA directed), delta 2, regulatory subunit	2975.38	0.555343	0.131081	4.23664	2.2689e-05	0.000108221
Cacnb3	calcium channel, voltage-dependent, beta 3 subunit	8845.61	0.555291	0.095667	5.80441	6.45917e-09	4.88971e-08
Nt5dc2	5'-nucleotidase domain containing 2	1398.82	0.555059	0.145242	3.82161	0.000132585	0.000555486
G6pdx	glucose-6-phosphate dehydrogenase X-linked	2128.2	0.554433	0.197003	2.81433	0.00488785	0.0147238
6530402F18Rik	RIKEN cDNA 6530402F18 gene	206.337	0.554245	0.223546	2.47933	0.0131628	0.0350411
Plxna1	plexin A1	31809.7	0.553445	0.0997461	5.54853	2.88076e-08	2.03961e-07
Rab43	RAB43, member RAS oncogene family	5295.13	0.553381	0.123768	4.47113	7.78081e-06	3.9652e-05
Tex10	testis expressed gene 10	3041.62	0.553354	0.104116	5.31477	1.06789e-07	7.05017e-07
Chrnb1	cholinergic receptor, nicotinic, beta polypeptide 1 (muscle)	3320.31	0.553118	0.0959104	5.76703	8.06828e-09	6.03192e-08
Prx	periaxin	506.718	0.553095	0.154589	3.57783	0.000346458	0.00135094
Utp18	UTP18 small subunit processome component	3668.67	0.552985	0.127264	4.34519	1.39154e-05	6.85254e-05
F3	coagulation factor III	4644.69	0.552818	0.165217	3.34601	0.000819847	0.00296129
Tspan3	tetraspanin 3	14291.4	0.552608	0.0819695	6.74163	1.5662e-11	1.51768e-10
Parva	parvin, alpha	27521.4	0.551687	0.105849	5.21203	1.8678e-07	1.1875e-06
Prmt1	protein arginine N-methyltransferase 1	16048.4	0.551257	0.125368	4.39713	1.09693e-05	5.4864e-05
Spg20	spastic paraplegia 20, spartin (Troyer syndrome) homolog (human)	4001.79	0.551231	0.0898717	6.13354	8.59447e-10	7.1158e-09
Ddi2	DNA-damage inducible protein 2	1255.49	0.551172	0.114099	4.83063	1.36103e-06	7.7237e-06
Polr3d	polymerase (RNA) III (DNA directed) polypeptide D	1179	0.550696	0.147729	3.72775	0.000193197	0.000788107
Gusb	glucuronidase, beta	4416.56	0.550634	0.117696	4.67843	2.89082e-06	1.57097e-05
Crtap	cartilage associated protein	6551.09	0.549736	0.13381	4.10833	3.98535e-05	0.000183596
Mtrr	5-methyltetrahydrofolate-homocysteine methyltransferase reductase	1688.24	0.54926	0.102723	5.347	8.94236e-08	5.95396e-07
Fancg	Fanconi anemia, complementation group G	355.091	0.548965	0.196724	2.79053	0.00526224	0.0156914
Stc2	stanniocalcin 2	1652.84	0.548486	0.113276	4.84203	1.28518e-06	7.30919e-06
Tgm4	transglutaminase 4 (prostate)	827.629	0.548295	0.140863	3.89241	9.9254e-05	0.000424831
Sdc2	syndecan 2	1973.87	0.547539	0.134108	4.08281	4.44944e-05	0.000202766
S100a11	S100 calcium binding protein A11	40517.9	0.547515	0.136792	4.00253	6.26675e-05	0.000278285
Rpl28	ribosomal protein L28	50412.6	0.547149	0.131461	4.16207	3.15378e-05	0.000147503
Cep250	centrosomal protein 250	9415.35	0.546933	0.0829822	6.59098	4.36947e-11	4.0557e-10
Ppil1	peptidylprolyl isomerase (cyclophilin)-like 1	2627.94	0.546172	0.117224	4.65921	3.17424e-06	1.71131e-05
Tmem109	transmembrane protein 109	5881.18	0.546138	0.135402	4.03345	5.49638e-05	0.000247234
Stx2	syntaxin 2	2973.47	0.545456	0.0900678	6.05605	1.39501e-09	1.13163e-08
Homer3	homer scaffolding protein 3	3980.13	0.545437	0.0813833	6.70208	2.05478e-11	1.96435e-10
Ifngr1	interferon gamma receptor 1	19807.2	0.545153	0.0771867	7.06278	1.63209e-12	1.70742e-11
Ankrd54	ankyrin repeat domain 54	2844.01	0.544742	0.100947	5.39632	6.80215e-08	4.58757e-07
Gorasp2	golgi reassembly stacking protein 2	10577.3	0.544708	0.108837	5.00481	5.59182e-07	3.35209e-06
Ier3ip1	immediate early response 3 interacting protein 1	2395.14	0.544539	0.126317	4.3109	1.6259e-05	7.93417e-05
Ypel5	yippee-like 5 (Drosophila)	6816.07	0.544119	0.106136	5.12661	2.95012e-07	1.82732e-06
Trp53i13	transformation related protein 53 inducible protein 13	744.171	0.544106	0.164355	3.31056	0.000931102	0.00332135
Ss18	SS18, nBAF chromatin remodeling complex subunit	10413.3	0.543427	0.118642	4.5804	4.64097e-06	2.43818e-05
Kntc1	kinetochore associated 1	1825.94	0.54338	0.163193	3.32967	0.00086948	0.00312182
Cdc34	cell division cycle 34	4026.73	0.543236	0.139294	3.89992	9.62259e-05	0.000413227
Cast	calpastatin	16160.7	0.542827	0.205049	2.6473	0.00811364	0.023022
Mgme1	mitochondrial genome maintainance exonuclease 1	731.204	0.542053	0.141401	3.83346	0.000126356	0.000530382
Eif4g1	eukaryotic translation initiation factor 4, gamma 1	71023.1	0.541957	0.0931179	5.82012	5.88052e-09	4.47549e-08
Ppp3cc	protein phosphatase 3, catalytic subunit, gamma isoform	474.361	0.541814	0.167601	3.23276	0.00122603	0.00425923
Aven	apoptosis, caspase activation inhibitor	1155.61	0.541791	0.128602	4.21293	2.52078e-05	0.000119473
Lsm14b	LSM family member 14B	6570.25	0.541518	0.0978827	5.53232	3.16024e-08	2.2274e-07
Dnmt1	DNA methyltransferase (cytosine-5) 1	10896.5	0.541482	0.1227	4.41307	1.01914e-05	5.11206e-05
Casp2	caspase 2	4636.35	0.540514	0.0954408	5.66334	1.48451e-08	1.07939e-07
Atp8b2	ATPase, class I, type 8B, member 2	2243.77	0.540397	0.137814	3.92122	8.8103e-05	0.000380434
Nup133	nucleoporin 133	4383.36	0.540335	0.1276	4.23459	2.28973e-05	0.000109081
Rngtt	RNA guanylyltransferase and 5'-phosphatase	1242.41	0.540239	0.185757	2.90831	0.0036339	0.0112744
Rnf24	ring finger protein 24	3533.99	0.540013	0.0995189	5.42623	5.75555e-08	3.91718e-07
Ssrp1	structure specific recognition protein 1	22895.8	0.538804	0.106088	5.07885	3.79725e-07	2.32533e-06
Wdr36	WD repeat domain 36	5629.84	0.538641	0.0810714	6.64403	3.05214e-11	2.87044e-10
Mrps27	mitochondrial ribosomal protein S27	1800.71	0.538147	0.154934	3.47341	0.000513897	0.00193484
Tead1	TEA domain family member 1	11157.9	0.538009	0.10617	5.06741	4.03272e-07	2.46278e-06
Msh6	mutS homolog 6	6710.32	0.537908	0.0933092	5.76479	8.17601e-09	6.10663e-08
Sae1	SUMO1 activating enzyme subunit 1	9692.71	0.537705	0.105334	5.10475	3.31225e-07	2.04193e-06
Ipo9	importin 9	18506.6	0.537408	0.0915648	5.86915	4.38028e-09	3.38476e-08
Siah1b	seven in absentia 1B	490.052	0.537386	0.149428	3.5963	0.000322781	0.00126302
Garnl3	GTPase activating RANGAP domain-like 3	338.597	0.536526	0.19477	2.75467	0.00587522	0.0173309
Urb2	URB2 ribosome biogenesis 2 homolog (S. cerevisiae)	6092.32	0.536275	0.0853901	6.28029	3.37936e-10	2.89606e-09
Dlgap4	discs, large homolog-associated protein 4 (Drosophila)	8131.84	0.536055	0.0939048	5.7085	1.13979e-08	8.38493e-08
Ntn1	netrin 1	192.86	0.535955	0.229654	2.33375	0.0196088	0.0494631
Inip	INTS3 and NABP interacting protein	1169.53	0.535609	0.126511	4.23369	2.29889e-05	0.000109484
Ahr	aryl-hydrocarbon receptor	14409.6	0.53528	0.132838	4.02956	5.58814e-05	0.000251145
Cd320	CD320 antigen	2267.24	0.534778	0.142345	3.75691	0.000172027	0.000706747
Mrto4	mRNA turnover 4, ribosome maturation factor	1735.79	0.534746	0.129611	4.12579	3.6946e-05	0.000171008
Zfp658	zinc finger protein 658	869.542	0.53467	0.161976	3.30091	0.000963716	0.00342762
Mllt11	myeloid/lymphoid or mixed-lineage leukemia; translocated to, 11	2276.65	0.53455	0.111587	4.79043	1.66428e-06	9.31281e-06
Arhgef2	rho/rac guanine nucleotide exchange factor (GEF) 2	15973.1	0.53438	0.0891232	5.99597	2.02274e-09	1.61902e-08
Cdk2	cyclin-dependent kinase 2	2567.87	0.534151	0.114852	4.65078	3.30681e-06	1.77971e-05
Setd1a	SET domain containing 1A	8019.99	0.533922	0.101642	5.25295	1.49685e-07	9.69388e-07
Ints2	integrator complex subunit 2	5153.15	0.533795	0.146781	3.63668	0.000276176	0.00109602
Mrpl36	mitochondrial ribosomal protein L36	3213.78	0.533379	0.108416	4.91975	8.66557e-07	5.0439e-06
Cyp20a1	cytochrome P450, family 20, subfamily a, polypeptide 1	3977.46	0.532796	0.105248	5.06228	4.14266e-07	2.52696e-06
Cdt1	chromatin licensing and DNA replication factor 1	3707.44	0.532794	0.140666	3.78765	0.000152079	0.000630571
Arrdc3	arrestin domain containing 3	2000.89	0.532761	0.122758	4.33993	1.42526e-05	7.00976e-05
Palm	paralemmin	3265.2	0.532728	0.127659	4.17306	3.00541e-05	0.000141028
2610301B20Rik	RIKEN cDNA 2610301B20 gene	1283.68	0.532369	0.155614	3.42109	0.000623717	0.00230941
Pcnx	pecanex homolog (Drosophila)	6350.22	0.53199	0.0772587	6.88582	5.74569e-12	5.72738e-11
Ttpal	tocopherol (alpha) transfer protein-like	4068.91	0.531612	0.0973959	5.45825	4.80842e-08	3.31586e-07
Bub3	BUB3 mitotic checkpoint protein	6635.58	0.531229	0.108294	4.90541	9.32315e-07	5.40928e-06
Nme1	NME/NM23 nucleoside diphosphate kinase 1	10535.7	0.531035	0.0798146	6.65336	2.86481e-11	2.70729e-10
Pvt1	plasmacytoma variant translocation 1	540.035	0.530399	0.146942	3.60958	0.000306692	0.0012055
Pa2g4	proliferation-associated 2G4	16587.7	0.529917	0.0972367	5.44976	5.04372e-08	3.46134e-07
Mettl8	methyltransferase like 8	1260.86	0.529351	0.103627	5.10825	3.25164e-07	2.00614e-06
Snhg8	small nucleolar RNA host gene 8	1470.98	0.529305	0.10888	4.86137	1.16578e-06	6.67137e-06
Mterfd2	NA	1963.69	0.529288	0.11295	4.68604	2.7854e-06	1.51631e-05
Leprot	leptin receptor overlapping transcript	6719.45	0.529032	0.0800246	6.61087	3.82077e-11	3.55696e-10
Wdr12	WD repeat domain 12	2838.38	0.528201	0.0834416	6.33019	2.44864e-10	2.11234e-09
Fblim1	filamin binding LIM protein 1	14183.3	0.527855	0.0982879	5.3705	7.85187e-08	5.26375e-07
Wnt5a	wingless-type MMTV integration site family, member 5A	372.791	0.527851	0.169504	3.11409	0.00184514	0.00615176
Tmem104	transmembrane protein 104	1518.98	0.527767	0.140483	3.7568	0.0001721	0.000706839
Slit2	slit homolog 2 (Drosophila)	603.286	0.527762	0.151741	3.47804	0.000505086	0.00190718
Trim3	tripartite motif-containing 3	3344.25	0.527492	0.0814559	6.4758	9.43108e-11	8.48689e-10
Ehd2	EH-domain containing 2	6311.63	0.526671	0.14135	3.726	0.000194544	0.000792775
Brpf1	bromodomain and PHD finger containing, 1	4242.99	0.526651	0.0826513	6.37195	1.86635e-10	1.62526e-09
Smg5	Smg-5 homolog, nonsense mediated mRNA decay factor (C. elegans)	8719.76	0.526278	0.102791	5.11989	3.05716e-07	1.89063e-06
Diap3	NA	365.749	0.52592	0.211109	2.49123	0.0127303	0.0340112
Ercc6l	excision repair cross-complementing rodent repair deficiency complementation group 6 like	1013.38	0.525625	0.136307	3.8562	0.000115165	0.000487281
Lsm11	U7 snRNP-specific Sm-like protein LSM11	1239.8	0.525116	0.107448	4.88716	1.023e-06	5.89741e-06
Nip7	NIP7, nucleolar pre-rRNA processing protein	3835.81	0.524911	0.0966868	5.42898	5.66772e-08	3.86077e-07
Sms	spermine synthase	4435.65	0.52456	0.0965792	5.4314	5.59132e-08	3.82037e-07
Pole2	polymerase (DNA directed), epsilon 2 (p59 subunit)	697.17	0.524022	0.144509	3.62622	0.000287595	0.00113614
Pon2	paraoxonase 2	4088.13	0.523638	0.0871022	6.01177	1.83514e-09	1.47187e-08
Zdhhc8	zinc finger, DHHC domain containing 8	6027.3	0.523581	0.0829481	6.31215	2.75186e-10	2.36869e-09
Dna2	DNA replication helicase/nuclease 2	991.772	0.523559	0.180229	2.90497	0.00367288	0.0113863
Nuf2	NUF2, NDC80 kinetochore complex component	687.143	0.523509	0.198587	2.63617	0.00838472	0.0236539
Sh3bp4	SH3-domain binding protein 4	11464.3	0.523128	0.104979	4.98315	6.2557e-07	3.71025e-06
Map2k1	mitogen-activated protein kinase kinase 1	15194.9	0.522143	0.104787	4.98288	6.2645e-07	3.71405e-06
Snrpd3	small nuclear ribonucleoprotein D3	6079.37	0.521899	0.0817608	6.38325	1.73374e-10	1.51315e-09
Actg1	actin, gamma, cytoplasmic 1	329641	0.521872	0.116943	4.46262	8.09639e-06	4.11128e-05
Gas2l1	growth arrest-specific 2 like 1	5757.8	0.521454	0.100719	5.17732	2.25094e-07	1.41555e-06
Ddx11	DEAD/H (Asp-Glu-Ala-Asp/His) box helicase 11	1366.76	0.520171	0.115975	4.48521	7.28437e-06	3.72921e-05
Ruvbl2	RuvB-like protein 2	6125.7	0.520061	0.129681	4.01031	6.06395e-05	0.000270277
Phc2	polyhomeotic-like 2 (Drosophila)	9564.4	0.520041	0.128988	4.0317	5.53737e-05	0.000249007
Stxbp1	syntaxin binding protein 1	3715.74	0.519294	0.108341	4.79314	1.64188e-06	9.20063e-06
Pim3	proviral integration site 3	7042.78	0.519288	0.145966	3.55759	0.000374279	0.0014491
Clip2	CAP-GLY domain containing linker protein 2	7453.18	0.518204	0.103305	5.01625	5.26905e-07	3.17442e-06
Slc35b1	solute carrier family 35, member B1	3386.29	0.518142	0.103877	4.98801	6.10031e-07	3.62774e-06
Atl3	atlastin GTPase 3	27065.4	0.51801	0.0825844	6.27249	3.55311e-10	3.03499e-09
Snord96a	small nucleolar RNA, C/D box 96A	263.387	0.51757	0.198401	2.6087	0.00908857	0.0253378
Gipc1	GIPC PDZ domain containing family, member 1	6968.04	0.516696	0.116849	4.42191	9.78325e-06	4.91994e-05
Ttyh3	tweety family member 3	13996.8	0.515471	0.106266	4.85076	1.22986e-06	7.01753e-06
H2-T10	histocompatibility 2, T region locus 10	1887.56	0.515443	0.100478	5.12989	2.89904e-07	1.79925e-06
Pip4k2b	phosphatidylinositol-5-phosphate 4-kinase, type II, beta	4821.1	0.515313	0.110417	4.66697	3.0567e-06	1.65364e-05
Prickle3	prickle planar cell polarity protein 3	1676.14	0.515289	0.136829	3.76593	0.000165932	0.000684202
Capns1	calpain, small subunit 1	33627.8	0.515057	0.132274	3.89388	9.86525e-05	0.000422604
Mxi1	MAX interactor 1, dimerization protein	2080.54	0.5144	0.12874	3.99564	6.4519e-05	0.000285615
Axl	AXL receptor tyrosine kinase	93055.8	0.513957	0.124723	4.12079	3.77568e-05	0.000174451
Fam171a1	family with sequence similarity 171, member A1	6679.92	0.513499	0.0939615	5.46499	4.62921e-08	3.1951e-07
Casp8	caspase 8	5552.11	0.513299	0.111336	4.61037	4.01958e-06	2.13468e-05
Ube2t	ubiquitin-conjugating enzyme E2T	323.013	0.513224	0.21838	2.35014	0.0187664	0.047655
Ppme1	protein phosphatase methylesterase 1	5435.04	0.512927	0.125537	4.08586	4.39139e-05	0.000200413
Pfdn1	prefoldin 1	7217.53	0.512809	0.0911609	5.62532	1.85167e-08	1.33765e-07
Prmt6	protein arginine N-methyltransferase 6	1863.27	0.512662	0.119385	4.29418	1.75342e-05	8.52721e-05
Thada	thyroid adenoma associated	3484.91	0.512631	0.116902	4.38512	1.1592e-05	5.7702e-05
Srgap1	SLIT-ROBO Rho GTPase activating protein 1	841.586	0.511883	0.162783	3.14457	0.00166332	0.00560171
Tmem132a	transmembrane protein 132A	19875	0.51169	0.102497	4.99224	5.96838e-07	3.55873e-06
Dip2b	disco interacting protein 2 homolog B	6341.81	0.511142	0.104591	4.88707	1.02348e-06	5.898e-06
Cse1l	chromosome segregation 1-like (S. cerevisiae)	10230.1	0.511048	0.0948646	5.38713	7.15913e-08	4.82001e-07
Asns	asparagine synthetase	3786.62	0.51035	0.110219	4.63033	3.65084e-06	1.95144e-05
Tomm5	translocase of outer mitochondrial membrane 5 homolog (yeast)	1701	0.510276	0.137236	3.71825	0.000200609	0.000816
Dennd1a	DENN/MADD domain containing 1A	2443.92	0.510268	0.108616	4.69792	2.62824e-06	1.43626e-05
Tep1	telomerase associated protein 1	5718.38	0.509842	0.094469	5.39692	6.77937e-08	4.57418e-07
Ssh2	slingshot homolog 2 (Drosophila)	3912.96	0.509704	0.0860842	5.921	3.19992e-09	2.50735e-08
Snhg1	small nucleolar RNA host gene 1	4055.26	0.508974	0.155658	3.26981	0.00107618	0.00378661
Rnf43	ring finger protein 43	683.448	0.508351	0.177325	2.86678	0.00414674	0.0126719
1700113A16Rik	RIKEN cDNA 1700113A16 gene	963.328	0.508275	0.161503	3.14715	0.00164872	0.0055621
E130012A19Rik	NA	1253.18	0.507277	0.122782	4.13151	3.60381e-05	0.000167152
Ifi204	interferon activated gene 204	902.793	0.506999	0.217022	2.33616	0.0194828	0.0491867
Tcf19	transcription factor 19	1106.39	0.506817	0.150302	3.37199	0.000746284	0.00272199
Gtf2f1	general transcription factor IIF, polypeptide 1	6144.08	0.506775	0.0802455	6.3153	2.69631e-10	2.32216e-09
Umps	uridine monophosphate synthetase	5605.59	0.50669	0.12174	4.16207	3.15375e-05	0.000147503
Apex1	apurinic/apyrimidinic endonuclease 1	1317.43	0.506276	0.140613	3.60049	0.000317619	0.001245
1700052N19Rik	NA	1548.94	0.506115	0.109207	4.63447	3.57858e-06	1.91675e-05
Kat2a	K(lysine) acetyltransferase 2A	5518.02	0.506075	0.0862639	5.86658	4.44866e-09	3.4359e-08
Morf4l2	mortality factor 4 like 2	20119	0.505632	0.0905648	5.5831	2.3627e-08	1.68656e-07
Tmem110	transmembrane protein 110	957.987	0.505555	0.13325	3.79402	0.000148225	0.000615454
Gng10	guanine nucleotide binding protein (G protein), gamma 10	1484.79	0.505039	0.100832	5.0087	5.47989e-07	3.29383e-06
Vim	vimentin	115808	0.505014	0.102246	4.9392	7.84431e-07	4.58979e-06
Zfp651	zinc finger protein 651	4387.99	0.504448	0.115452	4.36932	1.24636e-05	6.18042e-05
Trim26	tripartite motif-containing 26	6923.42	0.504089	0.0980856	5.13928	2.75791e-07	1.71506e-06
Tmem199	transmembrane protein 199	1847.09	0.503996	0.121491	4.14844	3.34753e-05	0.000156052
Klc2	kinesin light chain 2	4958.42	0.503458	0.0834823	6.03072	1.63227e-09	1.31524e-08
Eri1	exoribonuclease 1	4155.65	0.503235	0.108803	4.62519	3.74262e-06	1.99777e-05
Nfic	nuclear factor I/C	4446.05	0.502962	0.100627	4.99826	5.78499e-07	3.45729e-06
Fdxr	ferredoxin reductase	1067.4	0.502608	0.130227	3.85949	0.000113625	0.000481468
Zfp334	zinc finger protein 334	3835.13	0.502512	0.0870389	5.77342	7.76782e-09	5.82121e-08
Hspa4	heat shock protein 4	38848.8	0.50222	0.104294	4.81541	1.46895e-06	8.27907e-06
Actr1b	ARP1 actin-related protein 1B, centractin beta	10296.9	0.501861	0.118147	4.24775	2.15924e-05	0.000103306
Rgl2	ral guanine nucleotide dissociation stimulator-like 2	4171.06	0.501765	0.0993192	5.05205	4.37099e-07	2.65278e-06
Bak1	BCL2-antagonist/killer 1	4693.67	0.500984	0.126704	3.95398	7.68612e-05	0.000335503
Myo1e	myosin IE	18045.5	0.500974	0.10483	4.77891	1.76252e-06	9.82795e-06
Bcr	breakpoint cluster region	9904.8	0.500667	0.108501	4.61442	3.94195e-06	2.09701e-05
Pola2	polymerase (DNA directed), alpha 2	3563.33	0.50063	0.1066	4.69633	2.6488e-06	1.44698e-05
Elk1	ELK1, member of ETS oncogene family	2823.18	0.500622	0.115671	4.328	1.50473e-05	7.37741e-05
Spop	speckle-type POZ protein	8613.15	0.500488	0.129795	3.856	0.000115259	0.000487466
Nucks1	nuclear casein kinase and cyclin-dependent kinase substrate 1	10868.5	0.500456	0.12024	4.16215	3.15267e-05	0.000147503
Phf23	PHD finger protein 23	6069.78	0.500286	0.108026	4.63116	3.63622e-06	1.94429e-05
Pfkfb3	6-phosphofructo-2-kinase/fructose-2,6-biphosphatase 3	4584.51	0.499596	0.130763	3.82061	0.000133121	0.000557433
Ap2a1	adaptor-related protein complex 2, alpha 1 subunit	11434.2	0.499474	0.129319	3.86234	0.000112307	0.000476268
Nup43	nucleoporin 43	1164.61	0.498539	0.106837	4.66637	3.06572e-06	1.65737e-05
Enkd1	enkurin domain containing 1	876.45	0.498537	0.168916	2.95139	0.00316344	0.009967
Polr2g	polymerase (RNA) II (DNA directed) polypeptide G	5707.36	0.498528	0.100477	4.96164	6.99005e-07	4.11613e-06
Ttc39b	tetratricopeptide repeat domain 39B	3485.01	0.498215	0.150728	3.30538	0.000948461	0.00337442
Ehd4	EH-domain containing 4	5570.39	0.498019	0.103552	4.80937	1.51404e-06	8.51171e-06
2310057M21Rik	RIKEN cDNA 2310057M21 gene	839.805	0.497956	0.133585	3.72764	0.00019328	0.000788239
Syde1	synapse defective 1, Rho GTPase, homolog 1 (C. elegans)	7250.22	0.497288	0.110129	4.51551	6.31644e-06	3.255e-05
Rasl11b	RAS-like, family 11, member B	604.972	0.497074	0.16706	2.97542	0.00292585	0.00929708
Lrrc20	leucine rich repeat containing 20	1572.85	0.496501	0.131551	3.7742	0.000160522	0.000662768
Ampd2	adenosine monophosphate deaminase 2	6692.07	0.495695	0.0859075	5.77011	7.9221e-09	5.92831e-08
Emp1	epithelial membrane protein 1	11284.9	0.495647	0.12493	3.96738	7.26669e-05	0.00031844
Ehd1	EH-domain containing 1	6706.23	0.495355	0.127954	3.87135	0.000108233	0.000460617
Skp2	S-phase kinase-associated protein 2 (p45)	877.767	0.494651	0.166817	2.96523	0.00302455	0.00956215
Pbdc1	polysaccharide biosynthesis domain containing 1	3324.3	0.494624	0.107927	4.58294	4.58489e-06	2.41278e-05
Nfatc2ip	nuclear factor of activated T cells, cytoplasmic, calcineurin dependent 2 interacting protein	632.729	0.494512	0.162223	3.04834	0.00230107	0.00752429
Sema4c	sema domain, immunoglobulin domain (Ig), transmembrane domain (TM) and short cytoplasmic domain, (semaphorin) 4C	4130.39	0.49426	0.094356	5.23825	1.62109e-07	1.04294e-06
Fntb	farnesyltransferase, CAAX box, beta	2088.32	0.494243	0.119704	4.12888	3.6454e-05	0.000168981
Ptdss1	phosphatidylserine synthase 1	6796.58	0.494158	0.120987	4.08438	4.41952e-05	0.00020152
Zswim4	zinc finger SWIM-type containing 4	6033.58	0.494071	0.128974	3.83079	0.000127734	0.000536023
Apobr	apolipoprotein B receptor	1393.3	0.493725	0.142925	3.45442	0.000551469	0.00206586
Dut	deoxyuridine triphosphatase	3968.8	0.493695	0.131966	3.74109	0.000183226	0.000748995
Il4ra	interleukin 4 receptor, alpha	5371.78	0.493659	0.199998	2.46832	0.0135749	0.0359911
Incenp	inner centromere protein	4839.45	0.493052	0.127893	3.85518	0.000115645	0.000488704
Limd2	LIM domain containing 2	10363.3	0.492821	0.11846	4.16023	3.17923e-05	0.000148649
Ppih	peptidyl prolyl isomerase H	683.195	0.492689	0.144464	3.41046	0.000648544	0.00239346
Wrap53	WD repeat containing, antisense to Trp53	790.375	0.492523	0.177678	2.77199	0.00557147	0.016519
Med21	mediator complex subunit 21	2705.14	0.492185	0.124569	3.95112	7.77864e-05	0.000339163
Cep170	centrosomal protein 170	10907.9	0.491821	0.196139	2.50751	0.0121587	0.0326626
Ralgps2	Ral GEF with PH domain and SH3 binding motif 2	3713.29	0.491818	0.127652	3.8528	0.000116774	0.000493076
Rrn3	RRN3 RNA polymerase I transcription factor homolog (yeast)	7103.65	0.491475	0.109329	4.49536	6.94533e-06	3.56264e-05
Rwdd2b	RWD domain containing 2B	919.84	0.491252	0.124485	3.94628	7.93732e-05	0.000345889
Ccnyl1	cyclin Y-like 1	2690.82	0.491226	0.100063	4.90914	9.14752e-07	5.31059e-06
Tubg1	tubulin, gamma 1	3606.28	0.490226	0.127517	3.84441	0.000120844	0.000509161
Pcyox1	prenylcysteine oxidase 1	15583.4	0.489885	0.0845986	5.7907	7.00934e-09	5.2781e-08
Ralgapb	Ral GTPase activating protein, beta subunit (non-catalytic)	10456.1	0.489664	0.0798649	6.13115	8.72458e-10	7.21207e-09
Nifk	nucleolar protein interacting with the FHA domain of MKI67	4993.68	0.489131	0.078268	6.24944	4.11918e-10	3.50702e-09
Atp2c1	ATPase, Ca++-sequestering	12706.6	0.488894	0.100447	4.8672	1.13189e-06	6.4878e-06
Desi2	desumoylating isopeptidase 2	3243.41	0.488554	0.0915206	5.33818	9.38839e-08	6.23766e-07
Sec24b	Sec24 related gene family, member B (S. cerevisiae)	10100.8	0.488493	0.0727921	6.71079	1.93572e-11	1.85848e-10
Ppp1r8	protein phosphatase 1, regulatory (inhibitor) subunit 8	2101.56	0.488377	0.109756	4.44965	8.60097e-06	4.35619e-05
Trappc13	trafficking protein particle complex 13	4518.93	0.488103	0.123569	3.95004	7.81376e-05	0.0003406
Socs2	suppressor of cytokine signaling 2	5220.52	0.487972	0.169792	2.87395	0.00405379	0.0124219
Wdr74	WD repeat domain 74	4310.09	0.487827	0.0954155	5.11266	3.17651e-07	1.96134e-06
Rnf215	ring finger protein 215	2278.81	0.487767	0.0913781	5.3379	9.40317e-08	6.24482e-07
Phf6	PHD finger protein 6	5522.48	0.487623	0.141531	3.44535	0.000570318	0.00212984
Eftud2	elongation factor Tu GTP binding domain containing 2	12981.4	0.487383	0.124611	3.91124	9.1822e-05	0.000395401
Tmem229b	transmembrane protein 229B	390.424	0.487188	0.194328	2.50705	0.0121744	0.0326993
Ranbp17	RAN binding protein 17	1039.92	0.486307	0.124654	3.90126	9.5692e-05	0.000411273
Abhd14a	abhydrolase domain containing 14A	798.939	0.486136	0.157095	3.09453	0.00197128	0.00653471
Nlk	nemo like kinase	3664.33	0.485987	0.135074	3.59792	0.000320768	0.00125609
Slc35e1	solute carrier family 35, member E1	5506.2	0.484339	0.107147	4.52031	6.17499e-06	3.19051e-05
Stk35	serine/threonine kinase 35	3875.71	0.483915	0.106839	4.5294	5.91514e-06	3.06944e-05
Rab34	RAB34, member RAS oncogene family	6885.87	0.483795	0.118264	4.0908	4.2989e-05	0.000196708
B3galt6	UDP-Gal:betaGal beta 1,3-galactosyltransferase, polypeptide 6	544.248	0.483781	0.141028	3.4304	0.000602698	0.002239
[truncated: 3,994 more rows]

## Sheet: TGFB+2APB_vs_DMSO_sig
	TGF-β+2APB vs DMSO significant DEGs
GeneID	description	baseMean	log2FoldChange	lfcSE	stat	pvalue	padj
Lce1g	late cornified envelope 1G	3608.8	9.61012	0.328062	29.2936	1.25e-188	3.53e-186
Iglon5	IgLON family member 5	4730.86	8.97926	0.272349	32.9697	2.21e-238	1.06e-235
Gpr123	NA	1666.06	8.75269	0.369087	23.7145	2.56e-124	3.29e-122
Il11	interleukin 11	17504.5	8.60164	0.18502	46.4903	0	0
Ntsr1	neurotensin receptor 1	799.238	8.18324	0.441908	18.518	1.48e-76	8.76e-75
Angptl2	angiopoietin-like 2	2994.72	8.14243	0.259702	31.353	8.87e-216	3.09e-213
Nat8l	N-acetyltransferase 8-like	1548.19	8.09462	0.312411	25.9101	5.12e-148	9.41e-146
Pkp1	plakophilin 1	1717.65	7.72993	0.301286	25.6565	3.58e-145	6.29e-143
Lgr6	leucine-rich repeat-containing G protein-coupled receptor 6	4405.38	7.66717	0.22023	34.8144	1.47e-265	1.05e-262
Ctsw	cathepsin W	5013.82	7.59874	0.214258	35.4653	1.68e-275	1.38e-272
Cldn4	claudin 4	843.693	7.57622	0.364844	20.7656	8.85e-96	7.54e-94
Pcolce2	procollagen C-endopeptidase enhancer 2	1713.66	7.55172	0.276629	27.2991	4.35e-164	1e-161
Elmod1	ELMO/CED-12 domain containing 1	368.037	7.44957	0.442539	16.8337	1.38e-63	6.4e-62
Wnt9a	wingless-type MMTV integration site family, member 9A	4396.31	7.44955	0.22027	33.8201	9.99e-251	5.45e-248
Lce1f	late cornified envelope 1F	426.615	7.41743	0.433378	17.1154	1.14e-65	5.53e-64
Kif26b	kinesin family member 26B	425.961	7.33944	0.44901	16.3458	4.66e-60	1.91e-58
Col7a1	collagen, type VII, alpha 1	13435.5	7.30126	0.217152	33.6228	7.79e-248	4.11e-245
Crispld2	cysteine-rich secretory protein LCCL domain containing 2	360.977	7.29438	0.450085	16.2067	4.52e-59	1.82e-57
Serpine1	serine (or cysteine) peptidase inhibitor, clade E, member 1	183887	7.27635	0.144813	50.2467	0	0
Tmem119	transmembrane protein 119	473.897	7.12845	0.451356	15.7934	3.45e-56	1.26e-54
Megf10	multiple EGF-like-domains 10	1794.59	7.10894	0.274429	25.9044	5.93e-148	1.08e-145
Has2	hyaluronan synthase 2	339.615	6.97962	0.478113	14.5983	2.88e-48	8.3e-47
Prss46	protease, serine 46	290.051	6.95505	0.457568	15.2	3.53e-52	1.16e-50
Siglecg	sialic acid binding Ig-like lectin G	887.814	6.82683	0.29712	22.9767	7.98e-117	9e-115
Tspan18	tetraspanin 18	2091	6.65313	0.234466	28.3756	4.05e-177	1.03e-174
Chrna1	cholinergic receptor, nicotinic, alpha polypeptide 1 (muscle)	1080.63	6.5419	0.257157	25.4393	9.26e-143	1.55e-140
Arid3c	AT rich interactive domain 3C (BRIGHT-like)	147.812	6.44808	0.49237	13.096	3.47e-39	7.8e-38
Tmem151b	transmembrane protein 151B	511.305	6.3852	0.347518	18.3737	2.13e-75	1.25e-73
Srpx2	sushi-repeat-containing protein, X-linked 2	244.23	6.38478	0.45218	14.12	2.86e-45	7.58e-44
Serinc2	serine incorporator 2	876.643	6.33338	0.284572	22.2558	9.91e-110	1.03e-107
Mroh4	maestro heat-like repeat family member 4	95.5299	6.30197	0.523362	12.0413	2.15e-33	4.2e-32
Gatsl3	GATS protein-like 3	2227.42	6.27707	0.182693	34.3586	1.05e-258	6.34e-256
Thbs1	thrombospondin 1	168184	6.25217	0.122759	50.9304	0	0
Ak1	adenylate kinase 1	10064.3	6.24367	0.136446	45.7593	0	0
Arc	activity regulated cytoskeletal-associated protein	328.194	6.24269	0.375186	16.6389	3.64e-62	1.6e-60
Angpt4	angiopoietin 4	208.443	6.22917	0.452478	13.7668	4.04e-43	1.01e-41
Gm1045	predicted gene 1045	414.874	6.22291	0.378237	16.4524	8.06e-61	3.41e-59
Tarm1	T cell-interacting, activating receptor on myeloid cells 1	154.326	6.18014	0.479533	12.8878	5.27e-38	1.16e-36
Lce1h	late cornified envelope 1H	223.508	6.14632	0.458087	13.4174	4.78e-41	1.11e-39
Col5a3	collagen, type V, alpha 3	3857.49	6.11448	0.189628	32.2447	4.18e-228	1.8e-225
Serpinb9e	serine (or cysteine) peptidase inhibitor, clade B, member 9e	160.123	6.09102	0.48163	12.6467	1.17e-36	2.46e-35
Pstpip1	proline-serine-threonine phosphatase-interacting protein 1	695.842	6.07322	0.270845	22.4232	2.34e-111	2.46e-109
Chst11	carbohydrate sulfotransferase 11	6774.39	6.07148	0.152389	39.8418	0	0
Wnt1	wingless-type MMTV integration site family, member 1	100.45	5.94294	0.494565	12.0165	2.91e-33	5.65e-32
Ssc5d	scavenger receptor cysteine rich family, 5 domains	411.673	5.90412	0.335893	17.5774	3.67e-69	1.89e-67
Wnt7a	wingless-type MMTV integration site family, member 7A	1075.33	5.80484	0.24579	23.617	2.58e-123	3.29e-121
Klhl30	kelch-like 30	2307.02	5.72431	0.218055	26.2517	6.84e-152	1.33e-149
Chrna4	cholinergic receptor, nicotinic, alpha polypeptide 4	70.4504	5.71783	0.549674	10.4022	2.42e-25	3.39e-24
Birc7	baculoviral IAP repeat-containing 7 (livin)	85.3644	5.67719	0.517839	10.9632	5.74e-28	8.93e-27
6030419C18Rik	RIKEN cDNA 6030419C18 gene	1577.41	5.6733	0.186468	30.4251	2.56e-203	8.06e-201
Fgfr1	fibroblast growth factor receptor 1	4264.42	5.65585	0.159211	35.5244	2.07e-276	1.78e-273
Ccbe1	collagen and calcium binding EGF domains 1	12031.6	5.6355	0.128116	43.9874	0	0
Lmcd1	LIM and cysteine-rich domains 1	9782.8	5.63338	0.0980568	57.4502	0	0
Scn5a	sodium channel, voltage-gated, type V, alpha	739.2	5.62393	0.27458	20.482	3.12e-93	2.48e-91
Tesc	tescalcin	773.827	5.55905	0.251106	22.1382	1.35e-108	1.35e-106
Cemip	cell migration inducing protein, hyaluronan binding	1569.83	5.54849	0.215789	25.7125	8.47e-146	1.52e-143
Bpi	bactericidal permeablility increasing protein	89.3312	5.54596	0.500443	11.0821	1.53e-28	2.45e-27
Nppb	natriuretic peptide type B	88.2992	5.54332	0.516265	10.7374	6.8e-27	1e-25
Cd40	CD40 antigen	300.561	5.53792	0.365256	15.1617	6.34e-52	2.05e-50
Ucn2	urocortin 2	90.75	5.49454	0.496945	11.0566	2.04e-28	3.23e-27
St8sia2	ST8 alpha-N-acetyl-neuraminide alpha-2,8-sialyltransferase 2	70.5886	5.48228	0.523328	10.4758	1.12e-25	1.58e-24
Frmpd1	FERM and PDZ domain containing 1	314.767	5.47444	0.327013	16.7407	6.62e-63	2.99e-61
Kcnn3	potassium intermediate/small conductance calcium-activated channel, subfamily N, member 3	87.3264	5.4573	0.482662	11.3067	1.22e-29	2.03e-28
Crlf1	cytokine receptor-like factor 1	1011.63	5.45425	0.205646	26.5226	5.32e-155	1.08e-152
Olfm2	olfactomedin 2	854.271	5.42147	0.244132	22.2071	2.93e-109	2.96e-107
Fcrlb	Fc receptor-like B	131.93	5.41842	0.436791	12.405	2.45e-35	5.05e-34
Greb1	gene regulated by estrogen in breast cancer protein	225.093	5.40101	0.37199	14.5192	9.15e-48	2.59e-46
Pcdh18	protocadherin 18	201.137	5.38658	0.400117	13.4625	2.6e-41	6.13e-40
Prrx2	paired related homeobox 2	287.763	5.38294	0.325114	16.5571	1.42e-61	6.14e-60
Gpc1	glypican 1	4257.57	5.38266	0.155364	34.6456	5.21e-263	3.55e-260
Ramp1	receptor (calcitonin) activity modifying protein 1	1432.39	5.36342	0.19288	27.8071	3.56e-170	8.57e-168
2310007B03Rik	RIKEN cDNA 2310007B03 gene	29513.2	5.31372	0.138495	38.3677	0	0
Pdgfrb	platelet derived growth factor receptor, beta polypeptide	394.866	5.28317	0.317104	16.6607	2.53e-62	1.13e-60
Fibcd1	fibrinogen C domain containing 1	63.2019	5.24141	0.51986	10.0823	6.61e-24	8.63e-23
Ret	ret proto-oncogene	317.059	5.22777	0.351406	14.8767	4.67e-50	1.42e-48
Mmp9	matrix metallopeptidase 9	1469.66	5.22658	0.272324	19.1925	4.28e-82	2.86e-80
Gm2115	predicted gene 2115	211.504	5.20632	0.366778	14.1947	9.87e-46	2.65e-44
Cdk5r2	cyclin-dependent kinase 5, regulatory subunit 2 (p39)	1294.25	5.2044	0.232596	22.3753	6.85e-111	7.18e-109
Ephb2	Eph receptor B2	704.329	5.20381	0.224261	23.2042	4.13e-119	4.93e-117
Plxna4	plexin A4	5060.62	5.1998	0.153043	33.9761	5.02e-253	2.94e-250
Dyrk3	dual-specificity tyrosine-(Y)-phosphorylation regulated kinase 3	3726.42	5.19619	0.168879	30.7688	6.85e-208	2.24e-205
Rasl12	RAS-like, family 12	520.413	5.17247	0.269245	19.211	3e-82	2.02e-80
Adamtsl2	ADAMTS-like 2	103.374	5.15352	0.504609	10.2129	1.74e-24	2.34e-23
Capg	capping protein (actin filament), gelsolin-like	4767.13	5.10054	0.188575	27.0478	4.06e-161	9.09e-159
Pyy	peptide YY	47.1024	5.09565	0.545315	9.34442	9.24e-21	1.05e-19
Sox10	SRY (sex determining region Y)-box 10	56.794	5.03125	0.541746	9.28711	1.59e-20	1.78e-19
Prss22	protease, serine 22	556.239	5.00342	0.274868	18.203	4.89e-74	2.76e-72
Xirp1	xin actin-binding repeat containing 1	50.3714	5.00277	0.539567	9.27183	1.83e-20	2.04e-19
Csdc2	cold shock domain containing C2, RNA binding	334.036	5.00023	0.304474	16.4225	1.32e-60	5.51e-59
Htra1	HtrA serine peptidase 1	337.999	4.99092	0.275275	18.1307	1.83e-73	1.02e-71
Fam167a	family with sequence similarity 167, member A	251.404	4.98419	0.328134	15.1895	4.15e-52	1.36e-50
Dlx3	distal-less homeobox 3	74.8341	4.97912	0.519225	9.58952	8.85e-22	1.05e-20
Ltbp2	latent transforming growth factor beta binding protein 2	154.244	4.9751	0.425426	11.6944	1.36e-31	2.46e-30
1810041L15Rik	RIKEN cDNA 1810041L15 gene	114.083	4.96638	0.420086	11.8223	2.99e-32	5.61e-31
Rarres1	retinoic acid receptor responder (tazarotene induced) 1	121.673	4.95437	0.443318	11.1757	5.37e-29	8.74e-28
Rdh8	retinol dehydrogenase 8	52.6488	4.94187	0.550709	8.97365	2.87e-19	3.03e-18
Btbd11	BTB (POZ) domain containing 11	1347.73	4.92547	0.156128	31.5477	1.93e-218	7.01e-216
Chst8	carbohydrate (N-acetylgalactosamine 4-0) sulfotransferase 8	1305.43	4.92458	0.208792	23.5861	5.36e-123	6.79e-121
Sned1	sushi, nidogen and EGF-like domains 1	738.167	4.90756	0.264259	18.571	5.52e-77	3.32e-75
Pim1	proviral integration site 1	3548.91	4.88469	0.133673	36.542	2.39e-292	2.79e-289
Stab1	stabilin 1	1049.42	4.87459	0.193884	25.1418	1.74e-139	2.76e-137
Dlc1	deleted in liver cancer 1	3801.75	4.85802	0.172716	28.1271	4.57e-174	1.13e-171
Serpina4-ps1	serine (or cysteine) peptidase inhibitor, clade A, member 4, pseudogene 1	53.7154	4.85094	0.537051	9.03255	1.68e-19	1.78e-18
Fxyd5	FXYD domain-containing ion transport regulator 5	2434.39	4.84136	0.169388	28.5815	1.14e-179	3.01e-177
Mdfi	MyoD family inhibitor	55.8308	4.82524	0.533464	9.04512	1.5e-19	1.59e-18
Dll4	delta-like 4 (Drosophila)	207.19	4.81211	0.377542	12.7459	3.29e-37	7.04e-36
Rufy4	RUN and FYVE domain containing 4	1898.19	4.7784	0.183606	26.0253	2.56e-149	4.76e-147
Acsbg1	acyl-CoA synthetase bubblegum family member 1	11864	4.77256	0.132608	35.9899	1.2e-283	1.23e-280
Spsb1	splA/ryanodine receptor domain and SOCS box containing 1	3072.84	4.77186	0.1327	35.9599	3.54e-283	3.41e-280
Dynap	dynactin associated protein	44.8543	4.75307	0.544065	8.73621	2.41e-18	2.42e-17
Col1a1	collagen, type I, alpha 1	1205.22	4.74639	0.235708	20.1368	3.51e-90	2.65e-88
Dusp2	dual specificity phosphatase 2	148.785	4.7312	0.408782	11.5739	5.59e-31	9.89e-30
Srgap3	SLIT-ROBO Rho GTPase activating protein 3	2158.19	4.70874	0.13621	34.5698	7.19e-262	4.7e-259
Ackr3	atypical chemokine receptor 3	2191.51	4.6998	0.174113	26.9928	1.79e-160	3.96e-158
Radil	Ras association and DIL domains	288.03	4.69267	0.309133	15.1801	4.79e-52	1.56e-50
Fam132b	NA	876.804	4.68336	0.291751	16.0526	5.48e-58	2.1e-56
Pth1r	parathyroid hormone 1 receptor	82.0045	4.68203	0.453009	10.3354	4.87e-25	6.73e-24
Ctla2a	cytotoxic T lymphocyte-associated protein 2 alpha	3874.26	4.66839	0.165151	28.2674	8.69e-176	2.19e-173
Bnc1	basonuclin 1	831.065	4.65847	0.210605	22.1195	2.05e-108	2.03e-106
Lrrc4c	leucine rich repeat containing 4C	105.276	4.65091	0.482346	9.64225	5.3e-22	6.37e-21
Il24	interleukin 24	52.6176	4.64395	0.532017	8.72895	2.57e-18	2.57e-17
Tg	thyroglobulin	163.559	4.6394	0.371657	12.483	9.24e-36	1.92e-34
Itga5	integrin alpha 5 (fibronectin receptor alpha)	19039.8	4.60287	0.11968	38.4597	0	0
Arhgef19	Rho guanine nucleotide exchange factor (GEF) 19	1098.94	4.59214	0.191527	23.9765	4.89e-127	6.5e-125
Uts2b	urotensin 2B	1044.59	4.56608	0.191374	23.8595	8.07e-126	1.06e-123
Slco5a1	solute carrier organic anion transporter family, member 5A1	110.373	4.56484	0.439858	10.378	3.12e-25	4.36e-24
Siglec1	sialic acid binding Ig-like lectin 1, sialoadhesin	41.1488	4.52564	0.543372	8.32881	8.17e-17	7.53e-16
Adamts16	a disintegrin-like and metallopeptidase (reprolysin type) with thrombospondin type 1 motif, 16	195.02	4.52153	0.452585	9.99045	1.68e-23	2.15e-22
Fbln2	fibulin 2	136905	4.5105	0.0943351	47.8136	0	0
Sphk1	sphingosine kinase 1	3262.2	4.5049	0.141745	31.7817	1.16e-221	4.63e-219
Relt	RELT tumor necrosis factor receptor	1086.53	4.50377	0.202373	22.2548	1.01e-109	1.05e-107
Tnnt2	troponin T2, cardiac	6911.08	4.5016	0.103154	43.6396	0	0
Ldlrad4	low density lipoprotein receptor class A domain containing 4	2273.09	4.48239	0.163391	27.4336	1.09e-165	2.55e-163
Sema4f	sema domain, immunoglobulin domain (Ig), TM domain, and short cytoplasmic domain	68.0104	4.47764	0.503944	8.88521	6.38e-19	6.61e-18
Cdk5r1	cyclin-dependent kinase 5, regulatory subunit 1 (p35)	615.672	4.46871	0.217557	20.5404	9.38e-94	7.67e-92
Il21r	interleukin 21 receptor	125.363	4.46246	0.451138	9.89155	4.53e-23	5.71e-22
Htr1d	5-hydroxytryptamine (serotonin) receptor 1D	224.628	4.43385	0.320773	13.8224	1.87e-43	4.73e-42
Aif1l	allograft inflammatory factor 1-like	11075.5	4.40137	0.132524	33.212	7.23e-242	3.58e-239
St14	suppression of tumorigenicity 14 (colon carcinoma)	62.241	4.39927	0.472235	9.31585	1.21e-20	1.37e-19
Lhfpl2	lipoma HMGIC fusion partner-like 2	3548.43	4.38844	0.122556	35.8075	8.43e-281	7.66e-278
Osm	oncostatin M	36.8257	4.36344	0.569842	7.65727	1.9e-14	1.52e-13
Olr1	oxidized low density lipoprotein (lectin-like) receptor 1	1636.73	4.35628	0.211835	20.5645	5.71e-94	4.69e-92
Pmp22	peripheral myelin protein 22	389	4.35004	0.233817	18.6044	2.96e-77	1.79e-75
Flnc	filamin C, gamma	1244.37	4.34212	0.26261	16.5345	2.07e-61	8.89e-60
Ccl17	chemokine (C-C motif) ligand 17	475.629	4.33742	0.258976	16.7483	5.82e-63	2.64e-61
Atg9b	autophagy related 9B	1493.54	4.3355	0.316154	13.7132	8.46e-43	2.1e-41
Fam101b	NA	4877.23	4.32645	0.169044	25.5936	1.8e-144	3.13e-142
Pstpip2	proline-serine-threonine phosphatase-interacting protein 2	136.428	4.31447	0.34723	12.4254	1.9e-35	3.93e-34
Lsp1	lymphocyte specific 1	1054.37	4.2884	0.252779	16.965	1.49e-64	7.07e-63
Serpinf1	serine (or cysteine) peptidase inhibitor, clade F, member 1	118.437	4.28446	0.390908	10.9603	5.93e-28	9.21e-27
Sorcs2	sortilin-related VPS10 domain containing receptor 2	1229.65	4.27454	0.160404	26.6487	1.85e-156	3.94e-154
Col6a3	collagen, type VI, alpha 3	40.814	4.25674	0.547812	7.77044	7.82e-15	6.38e-14
Gm20744	predicted gene, 20744	26.6788	4.23423	0.584075	7.24946	4.18e-13	3.08e-12
Prkg1	protein kinase, cGMP-dependent, type I	144.782	4.19993	0.372707	11.2687	1.87e-29	3.1e-28
Gareml	NA	38.0083	4.18928	0.573417	7.30582	2.76e-13	2.05e-12
3300005D01Rik	RIKEN cDNA 3300005D01 gene	39.508	4.18147	0.576688	7.25083	4.14e-13	3.05e-12
Wbscr28	Williams-Beuren syndrome chromosome region 28 (human)	37.9888	4.17537	0.55941	7.46389	8.4e-14	6.45e-13
Coro6	coronin 6	1384.01	4.16693	0.319115	13.0578	5.74e-39	1.28e-37
Gfra1	glial cell line derived neurotrophic factor family receptor alpha 1	826.631	4.15636	0.179725	23.1263	2.52e-118	2.9e-116
Cdh15	cadherin 15	65.4685	4.13592	0.516077	8.01414	1.11e-15	9.45e-15
Adssl1	adenylosuccinate synthetase like 1	5636.13	4.07132	0.128274	31.7392	4.48e-221	1.74e-218
Krtap1-5	keratin associated protein 1-5	55.9151	4.07033	0.531053	7.66464	1.79e-14	1.43e-13
Notch4	notch 4	650.388	4.0682	0.213613	19.0447	7.26e-81	4.73e-79
Mxra8	matrix-remodelling associated 8	146.925	4.05943	0.352034	11.5314	9.17e-31	1.61e-29
Slc4a8	solute carrier family 4 (anion exchanger), member 8	1032.29	4.05554	0.161576	25.0999	4.99e-139	7.85e-137
Cd109	CD109 antigen	811.403	4.052	0.167366	24.2104	1.73e-129	2.32e-127
Cxcl13	chemokine (C-X-C motif) ligand 13	23.3965	4.04685	0.597381	6.77432	1.25e-11	8.26e-11
Col11a1	collagen, type XI, alpha 1	51.4072	4.03625	0.549336	7.34751	2.02e-13	1.52e-12
Nrp2	neuropilin 2	7546.08	4.01433	0.125871	31.8924	3.4e-223	1.39e-220
Wfdc8	WAP four-disulfide core domain 8	32.9316	4.01025	0.583867	6.86842	6.49e-12	4.39e-11
Wisp1	WNT1 inducible signaling pathway protein 1	17966	4.00903	0.160676	24.951	2.08e-137	3.13e-135
Kcnk12	potassium channel, subfamily K, member 12	149.539	3.99089	0.335016	11.9125	1.02e-32	1.95e-31
Chst1	carbohydrate (keratan sulfate Gal-6) sulfotransferase 1	122.945	3.98826	0.359694	11.0879	1.44e-28	2.3e-27
Ptgs2	prostaglandin-endoperoxide synthase 2	2985.27	3.98339	0.290824	13.6969	1.06e-42	2.61e-41
Pik3r6	phosphoinositide-3-kinase, regulatory subunit 6	45.0375	3.98281	0.548837	7.25682	3.96e-13	2.93e-12
Faim2	Fas apoptotic inhibitory molecule 2	35.9773	3.98257	0.549181	7.25182	4.11e-13	3.03e-12
Trpm5	transient receptor potential cation channel, subfamily M, member 5	33.8764	3.97581	0.585297	6.79281	1.1e-11	7.3e-11
Nt5e	5' nucleotidase, ecto	7833.23	3.97573	0.178734	22.2439	1.29e-109	1.33e-107
Dusp13	dual specificity phosphatase 13	37.5325	3.97068	0.528706	7.51017	5.91e-14	4.57e-13
Axin2	axin 2	619.246	3.95858	0.198789	19.9135	3.11e-88	2.23e-86
Aspg	asparaginase	32.8789	3.94716	0.572722	6.89194	5.5e-12	3.74e-11
Tnfaip6	tumor necrosis factor alpha induced protein 6	52.4845	3.92965	0.491349	7.99768	1.27e-15	1.07e-14
Vgll3	vestigial like family member 3	2291.48	3.92855	0.206571	19.0179	1.21e-80	7.84e-79
F13a1	coagulation factor XIII, A1 subunit	50.4477	3.91332	0.506797	7.72167	1.15e-14	9.28e-14
Lef1	lymphoid enhancer binding factor 1	60.3319	3.90934	0.494279	7.90918	2.59e-15	2.16e-14
Gadd45g	growth arrest and DNA-damage-inducible 45 gamma	2716.08	3.9066	0.116242	33.6076	1.3e-247	6.65e-245
Ifitm10	interferon induced transmembrane protein 10	223.909	3.90389	0.294324	13.2639	3.75e-40	8.55e-39
Gdnf	glial cell line derived neurotrophic factor	138.249	3.89431	0.340558	11.4351	2.79e-30	4.78e-29
Adamts12	a disintegrin-like and metallopeptidase (reprolysin type) with thrombospondin type 1 motif, 12	37.616	3.88776	0.566622	6.86129	6.82e-12	4.6e-11
Megf6	multiple EGF-like-domains 6	94.6654	3.87148	0.450067	8.60201	7.83e-18	7.61e-17
Elfn1	leucine rich repeat and fibronectin type III, extracellular 1	63.156	3.86717	0.498633	7.75555	8.8e-15	7.16e-14
Prss27	protease, serine 27	138.959	3.8648	0.396337	9.7513	1.82e-22	2.23e-21
Rxfp3	relaxin family peptide receptor 3	189.366	3.8539	0.414102	9.30665	1.32e-20	1.49e-19
Krt16	keratin 16	28.3153	3.82218	0.574545	6.65253	2.88e-11	1.85e-10
Efna3	ephrin A3	55.9565	3.81794	0.517405	7.37901	1.59e-13	1.21e-12
Foxn1	forkhead box N1	138.887	3.81596	0.338938	11.2586	2.1e-29	3.47e-28
Tbx10	T-box 10	35.218	3.78416	0.584957	6.46911	9.86e-11	6.08e-10
Baalc	brain and acute leukemia, cytoplasmic	170.128	3.78051	0.378074	9.99938	1.53e-23	1.97e-22
Add2	adducin 2 (beta)	19938.4	3.77679	0.107031	35.2869	9.33e-273	6.93e-270
Arid3a	AT rich interactive domain 3A (BRIGHT-like)	1417.08	3.77657	0.167225	22.5838	6.26e-113	6.73e-111
Fbn1	fibrillin 1	31.7886	3.75688	0.579746	6.48023	9.16e-11	5.67e-10
Odf3l1	outer dense fiber of sperm tails 3-like 1	43.4319	3.7319	0.542038	6.88494	5.78e-12	3.92e-11
Il6	interleukin 6	27.623	3.72426	0.58247	6.3939	1.62e-10	9.8e-10
Has2os	hyaluronan synthase 2, opposite strand	28.1138	3.72226	0.585753	6.35466	2.09e-10	1.26e-09
Lrrc32	leucine rich repeat containing 32	5540.73	3.71525	0.148207	25.0681	1.11e-138	1.71e-136
Krt80	keratin 80	1117.36	3.70782	0.190182	19.4961	1.18e-84	8.21e-83
Sdc3	syndecan 3	10801.8	3.70699	0.129797	28.5599	2.11e-179	5.49e-177
Scgb1b20	secretoglobin, family 1B, member 20	25.0098	3.69966	0.63382	5.83709	5.31e-09	2.87e-08
Prickle2	prickle planar cell polarity protein 2	80.2802	3.69796	0.421753	8.76807	1.82e-18	1.83e-17
Serpinb9c	serine (or cysteine) peptidase inhibitor, clade B, member 9c	109.942	3.68131	0.385198	9.55693	1.21e-21	1.43e-20
Mmp10	matrix metallopeptidase 10	360.586	3.68031	0.294178	12.5105	6.54e-36	1.36e-34
Gli3	GLI-Kruppel family member GLI3	587.497	3.67309	0.220319	16.6717	2.11e-62	9.44e-61
Ccm2l	cerebral cavernous malformation 2-like	26.7291	3.66573	0.583978	6.27717	3.45e-10	2.04e-09
Sp8	trans-acting transcription factor 8	390.707	3.66516	0.229085	15.9991	1.3e-57	4.87e-56
Akap6	A kinase (PRKA) anchor protein 6	33.8831	3.65831	0.556504	6.57373	4.91e-11	3.1e-10
Prr9	proline rich 9	40.3331	3.65462	0.539899	6.76907	1.3e-11	8.56e-11
Duoxa1	dual oxidase maturation factor 1	159.916	3.64763	0.323881	11.2622	2.02e-29	3.33e-28
Adarb1	adenosine deaminase, RNA-specific, B1	5378.04	3.64101	0.135778	26.8159	2.11e-158	4.6e-156
Pmepa1	prostate transmembrane protein, androgen induced 1	36939.5	3.6348	0.107171	33.916	3.87e-252	2.18e-249
Nupr1	nuclear protein transcription regulator 1	5934.57	3.63096	0.119213	30.4577	9.46e-204	3.03e-201
Ncf2	neutrophil cytosolic factor 2	364.596	3.60832	0.380614	9.48027	2.54e-21	2.96e-20
Onecut3	one cut domain, family member 3	876.036	3.60732	0.178934	20.16	2.2e-90	1.66e-88
Wnt11	wingless-type MMTV integration site family, member 11	58.2612	3.59567	0.517223	6.95188	3.6e-12	2.48e-11
Hck	hemopoietic cell kinase	211.462	3.59281	0.505868	7.10227	1.23e-12	8.73e-12
Rftn1	raftlin lipid raft linker 1	193.467	3.58296	0.331939	10.794	3.67e-27	5.49e-26
Plod2	procollagen lysine, 2-oxoglutarate 5-dioxygenase 2	4908.4	3.57526	0.241362	14.8128	1.21e-49	3.65e-48
Lif	leukemia inhibitory factor	17516.1	3.57422	0.145551	24.5565	3.68e-133	5.11e-131
Map2	microtubule-associated protein 2	131.913	3.57036	0.385958	9.25064	2.23e-20	2.48e-19
Ryr1	ryanodine receptor 1, skeletal muscle	70.3106	3.56917	0.459908	7.7606	8.45e-15	6.89e-14
Cd33	CD33 antigen	124.735	3.56764	0.453888	7.86018	3.84e-15	3.18e-14
Ctla2b	cytotoxic T lymphocyte-associated protein 2 beta	1463.99	3.55329	0.17653	20.1285	4.15e-90	3.1e-88
Gja1	gap junction protein, alpha 1	7844.73	3.54727	0.169802	20.8907	6.51e-97	5.7e-95
Vgf	VGF nerve growth factor inducible	124.143	3.54499	0.35089	10.1029	5.37e-24	7.06e-23
Phactr2	phosphatase and actin regulator 2	47.8959	3.51183	0.519856	6.75538	1.42e-11	9.36e-11
Pfkfb4	6-phosphofructo-2-kinase/fructose-2,6-biphosphatase 4	1290.12	3.50663	0.189189	18.5351	1.08e-76	6.41e-75
Piezo2	piezo-type mechanosensitive ion channel component 2	89.802	3.50132	0.472547	7.40946	1.27e-13	9.64e-13
Gpbar1	G protein-coupled bile acid receptor 1	775.738	3.4901	0.235854	14.7977	1.52e-49	4.54e-48
Tusc5	tumor suppressor candidate 5	47.4792	3.48973	0.506825	6.88548	5.76e-12	3.91e-11
Cngb1	cyclic nucleotide gated channel beta 1	57.6381	3.47143	0.546663	6.35023	2.15e-10	1.29e-09
Ppp1r13l	protein phosphatase 1, regulatory (inhibitor) subunit 13 like	4086.62	3.46997	0.138994	24.9649	1.47e-137	2.25e-135
Slc39a2	solute carrier family 39 (zinc transporter), member 2	60.5778	3.46404	0.449145	7.71253	1.23e-14	9.95e-14
Edn1	endothelin 1	811.63	3.45899	0.232697	14.8648	5.58e-50	1.69e-48
Mical1	microtubule associated monooxygenase, calponin and LIM domain containing 1	100.314	3.45829	0.421845	8.19803	2.44e-16	2.18e-15
Dll1	delta-like 1 (Drosophila)	1329.01	3.4576	0.165693	20.8675	1.06e-96	9.2e-95
D630003M21Rik	RIKEN cDNA D630003M21 gene	13827.6	3.44192	0.108646	31.6802	2.91e-220	1.08e-217
Pde2a	phosphodiesterase 2A, cGMP-stimulated	123.328	3.43674	0.394	8.72268	2.72e-18	2.71e-17
Lrrc8c	leucine rich repeat containing 8 family, member C	4707.03	3.43192	0.117985	29.0878	5.12e-186	1.4e-183
Papolb	poly (A) polymerase beta (testis specific)	29.7738	3.43172	0.600632	5.71351	1.11e-08	5.83e-08
Gabre	gamma-aminobutyric acid (GABA) A receptor, subunit epsilon	756.824	3.42537	0.288518	11.8723	1.65e-32	3.14e-31
Fhod3	formin homology 2 domain containing 3	3288.14	3.42461	0.159232	21.5071	1.34e-102	1.24e-100
Prss23	protease, serine 23	4305.66	3.42081	0.179181	19.0913	2.98e-81	1.98e-79
Wisp2	WNT1 inducible signaling pathway protein 2	693.318	3.41601	0.187716	18.1978	5.37e-74	3.02e-72
Sox8	SRY (sex determining region Y)-box 8	24.69	3.39159	0.59381	5.71157	1.12e-08	5.9e-08
Slc14a2	solute carrier family 14 (urea transporter), member 2	26.7293	3.37494	0.572543	5.89464	3.75e-09	2.05e-08
Gpx8	glutathione peroxidase 8 (putative)	160.315	3.36455	0.32505	10.3509	4.15e-25	5.74e-24
Bend6	BEN domain containing 6	88.734	3.35567	0.364568	9.20451	3.43e-20	3.77e-19
Bik	BCL2-interacting killer	46.1113	3.35344	0.475728	7.04907	1.8e-12	1.27e-11
Msi1	musashi RNA-binding protein 1	28.3066	3.3466	0.558422	5.99296	2.06e-09	1.16e-08
Oacyl	O-acyltransferase like	144.715	3.34317	0.407396	8.20619	2.28e-16	2.05e-15
Pdgfa	platelet derived growth factor, alpha	3764.27	3.33456	0.209321	15.9303	3.9e-57	1.45e-55
Tagln	transgelin	838.034	3.32767	0.236124	14.0929	4.2e-45	1.1e-43
4930486L24Rik	RIKEN cDNA 4930486L24 gene	858.408	3.32135	0.207096	16.0377	6.96e-58	2.65e-56
Zak	NA	18464.8	3.31972	0.145667	22.7898	5.78e-115	6.39e-113
Cnnm4	cyclin M4	5695.62	3.31633	0.131814	25.1592	1.12e-139	1.8e-137
Dok7	docking protein 7	75.1991	3.30051	0.520989	6.3351	2.37e-10	1.42e-09
Ckb	creatine kinase, brain	161.666	3.29317	0.314101	10.4844	1.02e-25	1.45e-24
Cryab	crystallin, alpha B	2887.49	3.27642	0.124305	26.3579	4.17e-153	8.31e-151
Ncam1	neural cell adhesion molecule 1	14534.9	3.26918	0.0926044	35.3026	5.36e-273	4.17e-270
Ctse	cathepsin E	19373.1	3.26585	0.110093	29.6645	2.21e-193	6.56e-191
Lelp1	late cornified envelope-like proline-rich 1	35.9598	3.26396	0.513506	6.35623	2.07e-10	1.24e-09
Vwf	Von Willebrand factor	118.654	3.25456	0.573352	5.67638	1.38e-08	7.19e-08
Fosb	FBJ osteosarcoma oncogene B	510.05	3.25159	0.230292	14.1194	2.88e-45	7.63e-44
Gadd45a	growth arrest and DNA-damage-inducible 45 alpha	8565.19	3.24549	0.144391	22.477	6.97e-112	7.4e-110
Trpv4	transient receptor potential cation channel, subfamily V, member 4	363.147	3.23683	0.218924	14.7852	1.83e-49	5.45e-48
Nexn	nexilin	162.331	3.2318	0.468565	6.89723	5.3e-12	3.61e-11
Hc	hemolytic complement	28.0923	3.19392	0.56135	5.6897	1.27e-08	6.66e-08
Gpr97	NA	131.893	3.18887	0.295318	10.7981	3.51e-27	5.26e-26
Myo3b	myosin IIIB	20.5334	3.18609	0.604279	5.27255	1.35e-07	6.39e-07
Pvrl1	NA	1791.53	3.18208	0.154458	20.6016	2.66e-94	2.22e-92
Usp43	ubiquitin specific peptidase 43	2786.78	3.17873	0.136387	23.3067	3.79e-120	4.63e-118
Adamts6	a disintegrin-like and metallopeptidase (reprolysin type) with thrombospondin type 1 motif, 6	2188.21	3.17784	0.274065	11.5952	4.36e-31	7.76e-30
Apold1	apolipoprotein L domain containing 1	66.2286	3.17361	0.490215	6.47391	9.55e-11	5.9e-10
Nebl	nebulette	43.3325	3.16791	0.508892	6.22512	4.81e-10	2.82e-09
Ttc9	tetratricopeptide repeat domain 9	105.699	3.16621	0.367304	8.62014	6.69e-18	6.52e-17
Gata2	GATA binding protein 2	31.2014	3.16404	0.558476	5.66549	1.47e-08	7.63e-08
Tmem95	transmembrane protein 95	93.9171	3.15578	0.468489	6.73609	1.63e-11	1.07e-10
Kcnq3	potassium voltage-gated channel, subfamily Q, member 3	79.6568	3.15468	0.462426	6.82201	8.98e-12	5.99e-11
Vstm2b	V-set and transmembrane domain containing 2B	20.1007	3.14037	0.595956	5.26946	1.37e-07	6.49e-07
Sh3bp2	SH3-domain binding protein 2	2330.58	3.10961	0.107641	28.8886	1.66e-183	4.45e-181
Trim10	tripartite motif-containing 10	20.1321	3.09831	0.584371	5.30196	1.15e-07	5.48e-07
Plau	plasminogen activator, urokinase	726.352	3.09672	0.207972	14.8901	3.82e-50	1.17e-48
Themis	thymocyte selection associated	46.4063	3.07692	0.557984	5.51435	3.5e-08	1.76e-07
Pvrl4	NA	32.2906	3.06986	0.578326	5.30818	1.11e-07	5.31e-07
Creb3l1	cAMP responsive element binding protein 3-like 1	1578.41	3.06902	0.135623	22.629	2.25e-113	2.43e-111
Asgr1	asialoglycoprotein receptor 1	41.5094	3.06381	0.520942	5.88129	4.07e-09	2.22e-08
Kif1a	kinesin family member 1A	121.177	3.06351	0.376226	8.14274	3.86e-16	3.41e-15
Arhgap29	Rho GTPase activating protein 29	200.019	3.06153	0.295324	10.3667	3.51e-25	4.87e-24
Kcnab2	potassium voltage-gated channel, shaker-related subfamily, beta member 2	40.0952	3.05315	0.533147	5.72666	1.02e-08	5.42e-08
Hecw1	HECT, C2 and WW domain containing E3 ubiquitin protein ligase 1	39.2534	3.04025	0.539702	5.6332	1.77e-08	9.16e-08
Tpsab1	tryptase alpha/beta 1	26.6597	3.03762	0.576522	5.26888	1.37e-07	6.51e-07
2610018G03Rik	NA	43.2617	3.03374	0.525874	5.76895	7.98e-09	4.26e-08
Fbxo32	F-box protein 32	10324.2	3.01922	0.165673	18.224	3.33e-74	1.9e-72
Sprr2k	small proline-rich protein 2K	59.1221	3.00748	0.518027	5.80564	6.41e-09	3.45e-08
Reln	reelin	34.8838	3.00691	0.511608	5.87737	4.17e-09	2.27e-08
Adra1b	adrenergic receptor, alpha 1b	228.187	2.99264	0.288373	10.3777	3.13e-25	4.37e-24
Ubash3b	ubiquitin associated and SH3 domain containing, B	279.567	2.99047	0.270895	11.0392	2.47e-28	3.91e-27
Rgs17	regulator of G-protein signaling 17	106.814	2.9825	0.384656	7.75368	8.93e-15	7.26e-14
Fank1	fibronectin type 3 and ankyrin repeat domains 1	122.933	2.98132	0.360221	8.27635	1.27e-16	1.16e-15
Ush1g	Usher syndrome 1G	103.61	2.98032	0.471182	6.32519	2.53e-10	1.51e-09
Fes	feline sarcoma oncogene	195.19	2.97512	0.319019	9.32584	1.1e-20	1.25e-19
Arhgdig	Rho GDP dissociation inhibitor (GDI) gamma	216.084	2.96777	0.282182	10.5172	7.2e-26	1.03e-24
Hs6st2	heparan sulfate 6-O-sulfotransferase 2	11294.7	2.95843	0.37955	7.79458	6.46e-15	5.29e-14
Igfbp3	insulin-like growth factor binding protein 3	9679.11	2.95711	0.14544	20.3322	6.68e-92	5.23e-90
Tenm4	teneurin transmembrane protein 4	1535.6	2.94209	0.146146	20.1312	3.94e-90	2.95e-88
Scn3b	sodium channel, voltage-gated, type III, beta	39.1872	2.94156	0.521461	5.641	1.69e-08	8.77e-08
Tmeff1	transmembrane protein with EGF-like and two follistatin-like domains 1	29.2959	2.93379	0.550683	5.32755	9.95e-08	4.79e-07
Ttc39c	tetratricopeptide repeat domain 39C	1187.26	2.93086	0.160059	18.3111	6.75e-75	3.9e-73
Phf21b	PHD finger protein 21B	956.722	2.92973	0.177709	16.4861	4.62e-61	1.96e-59
Chd5	chromodomain helicase DNA binding protein 5	142.078	2.92183	0.315465	9.26198	2.01e-20	2.23e-19
Vash1	vasohibin 1	3385.23	2.91604	0.109777	26.5634	1.8e-155	3.73e-153
Palm2	paralemmin 2	28.2408	2.91328	0.602321	4.83676	1.32e-06	5.66e-06
Sox11	SRY (sex determining region Y)-box 11	1339.81	2.9113	0.216514	13.4462	3.24e-41	7.59e-40
P2rx6	purinergic receptor P2X, ligand-gated ion channel, 6	21.4074	2.91038	0.576332	5.04984	4.42e-07	1.99e-06
Gjb4	gap junction protein, beta 4	4505.43	2.90147	0.141585	20.4928	2.5e-93	2e-91
Gp1bb	glycoprotein Ib, beta polypeptide	38.287	2.8951	0.489821	5.91052	3.41e-09	1.87e-08
Tcf7	transcription factor 7, T cell specific	450.902	2.88695	0.223413	12.922	3.38e-38	7.47e-37
Pitpnm3	PITPNM family member 3	1876.41	2.88508	0.14716	19.605	1.4e-85	9.75e-84
Sh2d1b1	SH2 domain containing 1B1	66.7071	2.87689	0.482809	5.95865	2.54e-09	1.41e-08
Tyro3	TYRO3 protein tyrosine kinase 3	614.962	2.86808	0.170528	16.8188	1.78e-63	8.18e-62
Osbp2	oxysterol binding protein 2	54.8372	2.86697	0.455353	6.29613	3.05e-10	1.81e-09
Rdh10	retinol dehydrogenase 10 (all-trans)	11459.7	2.86508	0.0913298	31.3707	5.08e-216	1.81e-213
Scgb2b7	secretoglobin, family 2B, member 7	29.0108	2.86028	0.638055	4.48282	7.37e-06	2.88e-05
Rab11fip5	RAB11 family interacting protein 5 (class I)	4412.04	2.85112	0.117248	24.317	1.3e-130	1.77e-128
Tmem190	transmembrane protein 190	103.638	2.84131	0.343909	8.26181	1.43e-16	1.3e-15
Myl7	myosin, light polypeptide 7, regulatory	23.6117	2.83862	0.638028	4.44906	8.62e-06	3.34e-05
Wnt7b	wingless-type MMTV integration site family, member 7B	14215.5	2.83786	0.120967	23.4599	1.05e-121	1.29e-119
Crabp2	cellular retinoic acid binding protein II	24.7445	2.83194	0.585191	4.83934	1.3e-06	5.59e-06
Skap1	src family associated phosphoprotein 1	21.4679	2.82301	0.566403	4.98411	6.22e-07	2.76e-06
Mcam	melanoma cell adhesion molecule	681.416	2.81834	0.258718	10.8935	1.24e-27	1.89e-26
Atp6v0a4	ATPase, H+ transporting, lysosomal V0 subunit A4	103.143	2.81779	0.38715	7.27829	3.38e-13	2.51e-12
1500009C09Rik	RIKEN cDNA 1500009C09 gene	39.9217	2.80864	0.598272	4.69458	2.67e-06	1.1e-05
Tbc1d1	TBC1 domain family, member 1	11749.8	2.80549	0.134688	20.8295	2.34e-96	2.01e-94
Scgb2b20	secretoglobin, family 2B, member 20	33.2873	2.80419	0.637562	4.39829	1.09e-05	4.16e-05
Npr3	natriuretic peptide receptor 3	774.218	2.80239	0.297036	9.43452	3.93e-21	4.56e-20
Spn	sialophorin	204.326	2.79931	0.379644	7.37354	1.66e-13	1.26e-12
Adamts5	a disintegrin-like and metallopeptidase (reprolysin type) with thrombospondin type 1 motif, 5 (aggrecanase-2)	103.691	2.79861	0.361972	7.73156	1.06e-14	8.62e-14
Hcn4	hyperpolarization-activated, cyclic nucleotide-gated K+ 4	181.918	2.79582	0.271695	10.2903	7.79e-25	1.06e-23
Grem1	gremlin 1, DAN family BMP antagonist	243.347	2.79196	0.344131	8.11306	4.94e-16	4.32e-15
Sbk2	SH3-binding domain kinase family, member 2	72.2964	2.78982	0.398113	7.00761	2.42e-12	1.68e-11
Map6	microtubule-associated protein 6	566.285	2.78661	0.160971	17.3113	3.86e-67	1.92e-65
Adamtsl3	ADAMTS-like 3	29.7722	2.77839	0.543206	5.1148	3.14e-07	1.44e-06
Stac	src homology three (SH3) and cysteine rich domain	470.703	2.77708	0.301784	9.20221	3.51e-20	3.84e-19
Rgs4	regulator of G-protein signaling 4	65.7207	2.7728	0.574688	4.82489	1.4e-06	5.99e-06
Serpinb1c	serine (or cysteine) peptidase inhibitor, clade B, member 1c	74.6398	2.77141	0.526931	5.25953	1.44e-07	6.84e-07
Gpr25	G protein-coupled receptor 25	59.621	2.76818	0.533672	5.18705	2.14e-07	9.97e-07
Ppm1e	protein phosphatase 1E (PP2C domain containing)	166.369	2.76338	0.300009	9.21099	3.23e-20	3.56e-19
Ptprn	protein tyrosine phosphatase, receptor type, N	9067.11	2.7585	0.0889851	30.9996	5.46e-211	1.82e-208
5830416P10Rik	NA	247.012	2.73716	0.242822	11.2723	1.8e-29	2.99e-28
Fgf18	fibroblast growth factor 18	88.3598	2.73141	0.359787	7.59174	3.16e-14	2.49e-13
Ccrn4l	NA	1432.7	2.72798	0.17384	15.6925	1.7e-55	6.1e-54
Ifi205	interferon activated gene 205	99.3239	2.7262	0.395869	6.88662	5.71e-12	3.88e-11
Krt79	keratin 79	64.2599	2.72394	0.414359	6.57386	4.9e-11	3.1e-10
Corin	corin	45.8165	2.72125	0.464	5.86476	4.5e-09	2.44e-08
Lamc3	laminin gamma 3	134.765	2.71882	0.318782	8.5288	1.48e-17	1.42e-16
Aebp1	AE binding protein 1	659.067	2.71157	0.18663	14.5292	7.92e-48	2.24e-46
Prg4	proteoglycan 4 (megakaryocyte stimulating factor, articular superficial zone protein)	147.716	2.70077	0.410501	6.5792	4.73e-11	2.99e-10
Ccdc109b	NA	165.05	2.69914	0.361263	7.47139	7.94e-14	6.09e-13
Gldn	gliomedin	32.4123	2.69303	0.556408	4.84002	1.3e-06	5.57e-06
F2r	coagulation factor II (thrombin) receptor	29603.6	2.68904	0.126647	21.2326	4.77e-100	4.31e-98
Galnt14	UDP-N-acetyl-alpha-D-galactosamine:polypeptide N-acetylgalactosaminyltransferase 14	53.8418	2.68719	0.520532	5.16239	2.44e-07	1.13e-06
Gsn	gelsolin	18193.4	2.66937	0.120234	22.2014	3.33e-109	3.34e-107
Hecw2	HECT, C2 and WW domain containing E3 ubiquitin protein ligase 2	36.4088	2.66448	0.56542	4.71239	2.45e-06	1.02e-05
Slc20a1	solute carrier family 20, member 1	7305.85	2.65876	0.126072	21.0892	9.99e-99	8.88e-97
Rnf19b	ring finger protein 19B	4139.31	2.65866	0.121199	21.9364	1.17e-106	1.13e-104
Nox4	NADPH oxidase 4	293.595	2.65073	0.315974	8.38908	4.9e-17	4.56e-16
Pde8a	phosphodiesterase 8A	190.528	2.64567	0.259151	10.209	1.81e-24	2.43e-23
Fkbp7	FK506 binding protein 7	1035.6	2.63228	0.188667	13.952	3.06e-44	7.83e-43
Mst1r	macrophage stimulating 1 receptor (c-met-related tyrosine kinase)	503.26	2.63191	0.19244	13.6765	1.4e-42	3.43e-41
Hk2	hexokinase 2	6381.58	2.63023	0.100261	26.2337	1.1e-151	2.11e-149
Enho	energy homeostasis associated	20.7919	2.62526	0.613543	4.27886	1.88e-05	6.92e-05
Pitpnc1	phosphatidylinositol transfer protein, cytoplasmic 1	6375.58	2.62085	0.127607	20.5384	9.78e-94	7.96e-92
Rcor2	REST corepressor 2	723.884	2.61766	0.147719	17.7206	2.91e-70	1.53e-68
Pdgfb	platelet derived growth factor, B polypeptide	23267.4	2.61104	0.132993	19.6329	8.09e-86	5.68e-84
Cyp1b1	cytochrome P450, family 1, subfamily b, polypeptide 1	735.959	2.60721	0.190527	13.6842	1.26e-42	3.1e-41
4930487H11Rik	RIKEN cDNA 4930487H11 gene	22.4439	2.60662	0.555483	4.69254	2.7e-06	1.11e-05
Fndc4	fibronectin type III domain containing 4	151.557	2.60107	0.290893	8.94168	3.83e-19	4.02e-18
1700061I17Rik	RIKEN cDNA 1700061I17 gene	38.5752	2.59856	0.480293	5.41035	6.29e-08	3.08e-07
Duox2	dual oxidase 2	46.8868	2.59198	0.612775	4.2299	2.34e-05	8.47e-05
Col5a1	collagen, type V, alpha 1	5348.23	2.59069	0.102159	25.3594	7.07e-142	1.16e-139
Fam71e2	family with sequence similarity 71, member E2	41.8598	2.58736	0.629408	4.11079	3.94e-05	0.000138446
Trpc3	transient receptor potential cation channel, subfamily C, member 3	32.9941	2.57927	0.492998	5.23181	1.68e-07	7.9e-07
Whrn	whirlin	1318.32	2.57438	0.170793	15.0732	2.43e-51	7.67e-50
Lrp4	low density lipoprotein receptor-related protein 4	147.091	2.57181	0.362811	7.08856	1.36e-12	9.62e-12
Prr33	proline rich 33	43.6481	2.56773	0.4731	5.42745	5.72e-08	2.81e-07
Fstl3	follistatin-like 3	22.4869	2.56533	0.569011	4.50839	6.53e-06	2.57e-05
Aldh1l1	aldehyde dehydrogenase 1 family, member L1	321.743	2.56252	0.22408	11.4357	2.77e-30	4.75e-29
Acta1	actin, alpha 1, skeletal muscle	72.3149	2.56026	0.456928	5.60319	2.1e-08	1.08e-07
Gldc	glycine decarboxylase	13084.5	2.55284	0.100013	25.5253	1.03e-143	1.74e-141
Rph3a	rabphilin 3A	23.4062	2.5496	0.553234	4.60854	4.06e-06	1.63e-05
Phldb3	pleckstrin homology like domain, family B, member 3	2542.3	2.5488	0.111119	22.9376	1.96e-116	2.2e-114
Tpbg	trophoblast glycoprotein	3735.03	2.54609	0.130616	19.4929	1.26e-84	8.7e-83
Plekhg4	pleckstrin homology domain containing, family G (with RhoGef domain) member 4	236.424	2.53203	0.278539	9.09039	9.87e-20	1.06e-18
Ndnl2	NA	6425.03	2.529	0.124573	20.3012	1.25e-91	9.67e-90
Serpini1	serine (or cysteine) peptidase inhibitor, clade I, member 1	154.618	2.52619	0.373513	6.76332	1.35e-11	8.88e-11
Csf2	colony stimulating factor 2 (granulocyte-macrophage)	148.19	2.52456	0.331447	7.61678	2.6e-14	2.06e-13
Msn	moesin	118282	2.52303	0.0795754	31.7062	1.28e-220	4.86e-218
Shroom4	shroom family member 4	2071.42	2.52277	0.116855	21.5888	2.29e-103	2.14e-101
S100a8	S100 calcium binding protein A8 (calgranulin A)	83.0411	2.52265	0.570612	4.42096	9.83e-06	3.77e-05
Vwa1	von Willebrand factor A domain containing 1	98.248	2.51876	0.321549	7.83321	4.76e-15	3.92e-14
Lrrc2	leucine rich repeat containing 2	517.144	2.51832	0.266866	9.43663	3.85e-21	4.47e-20
Serpinb9g	serine (or cysteine) peptidase inhibitor, clade B, member 9g	70.7889	2.51489	0.620596	4.05237	5.07e-05	0.000175938
Adamts3	a disintegrin-like and metallopeptidase (reprolysin type) with thrombospondin type 1 motif, 3	107.711	2.51314	0.327705	7.6689	1.73e-14	1.39e-13
Lamb3	laminin, beta 3	10239.6	2.51263	0.0779759	32.2231	8.37e-228	3.51e-225
4833427F10Rik	RIKEN cDNA 4833427F10 gene	46.2197	2.51258	0.436492	5.75629	8.6e-09	4.58e-08
Lect2	leukocyte cell-derived chemotaxin 2	252.114	2.51074	0.309187	8.12046	4.64e-16	4.07e-15
Samd4	sterile alpha motif domain containing 4	1586.92	2.50933	0.166411	15.0791	2.22e-51	7.03e-50
Inhba	inhibin beta-A	2714.07	2.50933	0.458047	5.47832	4.29e-08	2.14e-07
Mcpt8	mast cell protease 8	461.95	2.50918	0.397515	6.31217	2.75e-10	1.64e-09
Bmp1	bone morphogenetic protein 1	23247.5	2.5042	0.0857336	29.2091	1.49e-187	4.12e-185
Mmp24	matrix metallopeptidase 24	366.412	2.50031	0.205709	12.1546	5.42e-34	1.07e-32
Plekho1	pleckstrin homology domain containing, family O member 1	2373.78	2.49308	0.107615	23.1666	9.88e-119	1.16e-116
Bhlhe40	basic helix-loop-helix family, member e40	17900.4	2.49305	0.13108	19.0193	1.18e-80	7.66e-79
F730043M19Rik	RIKEN cDNA F730043M19 gene	463.956	2.4797	0.225457	10.9985	3.88e-28	6.08e-27
Gjb3	gap junction protein, beta 3	3398.55	2.47436	0.137466	17.9998	1.95e-72	1.08e-70
2610203C20Rik	RIKEN cDNA 2610203C20 gene	1888.02	2.47101	0.29991	8.23919	1.73e-16	1.57e-15
Ltf	lactotransferrin	31.2103	2.47004	0.589421	4.19061	2.78e-05	9.96e-05
Il34	interleukin 34	257.681	2.46817	0.242581	10.1746	2.57e-24	3.42e-23
Slit1	slit homolog 1 (Drosophila)	69.7499	2.46564	0.413643	5.96079	2.51e-09	1.4e-08
Scx	scleraxis	2563.1	2.45055	0.107656	22.7629	1.07e-114	1.17e-112
Sh3kbp1	SH3-domain kinase binding protein 1	3272.16	2.44702	0.129631	18.8768	1.77e-79	1.12e-77
Gm5938	predicted gene 5938	26	2.43984	0.631874	3.86128	0.000112796	0.000372677
Ndrg4	N-myc downstream regulated gene 4	281.889	2.43392	0.223006	10.9141	9.87e-28	1.52e-26
Itgb2	integrin beta 2	621.597	2.43257	0.585119	4.15739	3.22e-05	0.000114147
Pla2g16	phospholipase A2, group XVI	7143.46	2.43029	0.0752118	32.3126	4.66e-229	2.06e-226
Unc13a	unc-13 homolog A (C. elegans)	1670.1	2.43027	0.111446	21.8066	2.01e-105	1.9e-103
Gfod1	glucose-fructose oxidoreductase domain containing 1	541.85	2.4297	0.161553	15.0397	4.04e-51	1.26e-49
Trabd2b	TraB domain containing 2B	1443.33	2.42869	0.159699	15.2079	3.13e-52	1.04e-50
Fst	follistatin	1726.96	2.42517	0.160341	15.1251	1.11e-51	3.56e-50
2018-09-05	septin 5	1366.94	2.4223	0.127689	18.9703	3e-80	1.92e-78
Nlrc3	NLR family, CARD domain containing 3	173.11	2.41722	0.263905	9.15944	5.22e-20	5.67e-19
Apbb2	amyloid beta (A4) precursor protein-binding, family B, member 2	6702.46	2.41347	0.118811	20.3135	9.77e-92	7.57e-90
D16Ertd472e	DNA segment, Chr 16, ERATO Doi 472, expressed	234.691	2.40615	0.276295	8.70862	3.08e-18	3.05e-17
Igj	NA	41.3381	2.40566	0.574525	4.18721	2.82e-05	0.000100888
Frmd6	FERM domain containing 6	6306.94	2.40401	0.10603	22.6728	8.32e-114	9.07e-112
Olfr1372-ps1	olfactory receptor 1372, pseudogene 1	956.814	2.40231	0.227028	10.5815	3.63e-26	5.23e-25
Zap70	zeta-chain (TCR) associated protein kinase	41.5013	2.39224	0.50541	4.73327	2.21e-06	9.23e-06
Jam2	junction adhesion molecule 2	318.958	2.39217	0.222789	10.7374	6.79e-27	1e-25
Cyr61	cysteine rich protein 61	31459.1	2.38947	0.161614	14.785	1.83e-49	5.45e-48
Ltbp1	latent transforming growth factor beta binding protein 1	10110.9	2.38514	0.130522	18.2738	1.34e-74	7.71e-73
Nav2	neuron navigator 2	3771.07	2.38372	0.145769	16.3527	4.16e-60	1.71e-58
Ccdc80	coiled-coil domain containing 80	62.8589	2.38301	0.537366	4.4346	9.22e-06	3.56e-05
Espnl	espin-like	28.6603	2.38267	0.52909	4.50332	6.69e-06	2.63e-05
4833422C13Rik	RIKEN cDNA 4833422C13 gene	21.9597	2.38014	0.629934	3.7784	0.000157842	0.000512095
Epb4.1l2	NA	20746.5	2.37818	0.115412	20.606	2.42e-94	2.03e-92
Cd93	CD93 antigen	169.121	2.37789	0.310458	7.65929	1.87e-14	1.49e-13
Eng	endoglin	169.249	2.37131	0.312748	7.58217	3.4e-14	2.67e-13
Itgb3	integrin beta 3	8607.69	2.37119	0.154782	15.3195	5.66e-53	1.91e-51
Metrnl	meteorin, glial cell differentiation regulator-like	707.948	2.37077	0.151667	15.6314	4.45e-55	1.57e-53
Mamdc2	MAM domain containing 2	37.172	2.37037	0.555022	4.27077	1.95e-05	7.15e-05
Dmd	dystrophin, muscular dystrophy	53.3477	2.36972	0.506206	4.68134	2.85e-06	1.17e-05
Atp10d	ATPase, class V, type 10D	1010.39	2.36828	0.179836	13.1692	1.32e-39	2.99e-38
Slc35e4	solute carrier family 35, member E4	4713.97	2.36289	0.11767	20.0806	1.09e-89	8.11e-88
Klf9	Kruppel-like factor 9	1745.98	2.35917	0.301876	7.81503	5.49e-15	4.52e-14
Tln2	talin 2	3985.86	2.35727	0.132071	17.8485	2.97e-71	1.61e-69
Ccnd1	cyclin D1	46139.5	2.35635	0.0992642	23.7382	1.46e-124	1.9e-122
Pkp3	plakophilin 3	83.6462	2.35572	0.414821	5.67888	1.36e-08	7.09e-08
Nmnat2	nicotinamide nucleotide adenylyltransferase 2	81.2187	2.35321	0.422152	5.57433	2.48e-08	1.27e-07
Als2cr12	amyotrophic lateral sclerosis 2 (juvenile) chromosome region, candidate 12 (human)	57.0716	2.35002	0.508758	4.61913	3.85e-06	1.55e-05
9930111J21Rik1	RIKEN cDNA 9930111J21 gene 1	215.377	2.34605	0.485797	4.82927	1.37e-06	5.86e-06
Ctgf	connective tissue growth factor	140716	2.34384	0.11498	20.3847	2.28e-92	1.8e-90
Mylip	myosin regulatory light chain interacting protein	118.687	2.34228	0.364348	6.42869	1.29e-10	7.86e-10
Col27a1	collagen, type XXVII, alpha 1	6789.18	2.3385	0.181875	12.8577	7.78e-38	1.7e-36
Fkbp5	FK506 binding protein 5	5799.78	2.33729	0.120474	19.4008	7.6e-84	5.18e-82
Kcnmb4	potassium large conductance calcium-activated channel, subfamily M, beta member 4	43.5326	2.33223	0.601983	3.87424	0.000106959	0.000354608
Gadd45b	growth arrest and DNA-damage-inducible 45 beta	5863.46	2.32434	0.168183	13.8203	1.92e-43	4.86e-42
Runx1	runt related transcription factor 1	5257.44	2.32086	0.139326	16.6578	2.66e-62	1.18e-60
Gm10635	predicted gene 10635	43.7573	2.3206	0.500625	4.6354	3.56e-06	1.44e-05
Kctd11	potassium channel tetramerisation domain containing 11	4784.67	2.31211	0.136136	16.9838	1.08e-64	5.17e-63
Sla	src-like adaptor	69.9124	2.30056	0.550851	4.17638	2.96e-05	0.0001056
Lfng	LFNG O-fucosylpeptide 3-beta-N-acetylglucosaminyltransferase	1856.48	2.29995	0.12785	17.9894	2.36e-72	1.3e-70
Cyp21a1	cytochrome P450, family 21, subfamily a, polypeptide 1	181.279	2.29839	0.271613	8.46202	2.63e-17	2.48e-16
Wbscr27	Williams Beuren syndrome chromosome region 27 (human)	3245.8	2.28892	0.151417	15.1167	1.26e-51	4.03e-50
Sh3bgrl2	SH3 domain binding glutamic acid-rich protein like 2	4522.61	2.28502	0.119826	19.0695	4.53e-81	2.96e-79
Slc46a1	solute carrier family 46, member 1	2701.97	2.28453	0.148532	15.3807	2.21e-53	7.5e-52
Ankrd1	ankyrin repeat domain 1 (cardiac muscle)	68091.3	2.27993	0.154155	14.7899	1.7e-49	5.09e-48
Glis1	GLIS family zinc finger 1	26.8161	2.27932	0.53368	4.27096	1.95e-05	7.15e-05
Zeb2	zinc finger E-box binding homeobox 2	4500.43	2.27922	0.223279	10.2079	1.83e-24	2.45e-23
Rasa4	RAS p21 protein activator 4	248.483	2.27833	0.208346	10.9353	7.81e-28	1.2e-26
Lrp12	low density lipoprotein-related protein 12	839.348	2.27413	0.155159	14.6567	1.22e-48	3.53e-47
Il13ra2	interleukin 13 receptor, alpha 2	64.6922	2.27258	0.51604	4.40387	1.06e-05	4.06e-05
Pla2g4a	phospholipase A2, group IVA (cytosolic, calcium-dependent)	10776.2	2.26204	0.134844	16.7752	3.71e-63	1.69e-61
Snca	synuclein, alpha	82.9198	2.26006	0.383758	5.88928	3.88e-09	2.12e-08
Rbpms2	RNA binding protein with multiple splicing 2	78.3958	2.25804	0.379307	5.95308	2.63e-09	1.46e-08
Stk17b	serine/threonine kinase 17b (apoptosis-inducing)	3656.19	2.25636	0.196452	11.4855	1.56e-30	2.69e-29
Tgfb2	transforming growth factor, beta 2	1456.95	2.25042	0.183669	12.2526	1.63e-34	3.28e-33
Arnt2	aryl hydrocarbon receptor nuclear translocator 2	267.137	2.247	0.250153	8.98251	2.65e-19	2.79e-18
Htr2b	5-hydroxytryptamine (serotonin) receptor 2B	38.5918	2.24262	0.455418	4.92432	8.47e-07	3.71e-06
Il1rl1	interleukin 1 receptor-like 1	89.9173	2.23908	0.357905	6.25609	3.95e-10	2.33e-09
Pdlim1	PDZ and LIM domain 1 (elfin)	440.667	2.23734	0.205527	10.8858	1.35e-27	2.05e-26
Colec10	collectin sub-family member 10	24.5204	2.22865	0.567191	3.92927	8.52e-05	0.000286376
Dlgap1	discs, large (Drosophila) homolog-associated protein 1	102.663	2.22737	0.315723	7.05481	1.73e-12	1.22e-11
Npr2	natriuretic peptide receptor 2	940.076	2.22511	0.12784	17.4054	7.51e-68	3.78e-66
Adam12	a disintegrin and metallopeptidase domain 12 (meltrin alpha)	10432	2.21627	0.129156	17.1597	5.32e-66	2.6e-64
Tubb6	tubulin, beta 6 class V	12976.5	2.208	0.127461	17.323	3.15e-67	1.58e-65
Tsku	tsukushi, small leucine rich proteoglycan	1567.14	2.20278	0.136566	16.1298	1.58e-58	6.25e-57
Hsd11b1	hydroxysteroid 11-beta dehydrogenase 1	54.1612	2.19788	0.412538	5.32769	9.95e-08	4.79e-07
Pcdh7	protocadherin 7	3208.26	2.19749	0.135995	16.1586	9.88e-59	3.93e-57
Gata3	GATA binding protein 3	112.853	2.19612	0.3105	7.07285	1.52e-12	1.07e-11
Apobec1	apolipoprotein B mRNA editing enzyme, catalytic polypeptide 1	212.162	2.19514	0.339447	6.46682	1e-10	6.17e-10
Parvg	parvin, gamma	75.8245	2.19437	0.459741	4.77305	1.81e-06	7.67e-06
Baiap2	brain-specific angiogenesis inhibitor 1-associated protein 2	9464.1	2.18772	0.152205	14.3735	7.59e-47	2.08e-45
4930461G14Rik	RIKEN cDNA 4930461G14 gene	41.4323	2.18689	0.477442	4.58043	4.64e-06	1.85e-05
Il18rap	interleukin 18 receptor accessory protein	1638.4	2.18575	0.206451	10.5872	3.42e-26	4.92e-25
Crisp3	cysteine-rich secretory protein 3	77.6068	2.18278	0.637982	3.42138	0.000623045	0.00183702
Jmjd4	jumonji domain containing 4	4383.77	2.17954	0.14857	14.6702	1e-48	2.9e-47
Sgk1	serum/glucocorticoid regulated kinase 1	5901.29	2.17761	0.129257	16.8472	1.1e-63	5.14e-62
Notch3	notch 3	26.3932	2.17635	0.503927	4.31879	1.57e-05	5.84e-05
Myh10	myosin, heavy polypeptide 10, non-muscle	99.132	2.1727	0.374348	5.80395	6.48e-09	3.48e-08
Olfml2b	olfactomedin-like 2B	5684.26	2.16703	0.118998	18.2107	4.25e-74	2.41e-72
Loxl1	lysyl oxidase-like 1	29.0146	2.16489	0.554981	3.90083	9.59e-05	0.000320152
P2ry6	pyrimidinergic receptor P2Y, G-protein coupled, 6	168.049	2.16355	0.319189	6.77827	1.22e-11	8.05e-11
Rnf152	ring finger protein 152	514.824	2.16287	0.351158	6.15924	7.31e-10	4.22e-09
Cttnbp2nl	CTTNBP2 N-terminal like	7659.13	2.162	0.127336	16.9787	1.18e-64	5.62e-63
Shank1	SH3/ankyrin domain gene 1	47.1213	2.16039	0.436511	4.94923	7.45e-07	3.28e-06
A530046M15Rik	RIKEN cDNA A530046M15 gene	22.5285	2.16029	0.576749	3.74563	0.000179939	0.000578508
Nxpe3	neurexophilin and PC-esterase domain family, member 3	518.434	2.15904	0.21294	10.1392	3.7e-24	4.89e-23
S100a9	S100 calcium binding protein A9 (calgranulin B)	119.609	2.15817	0.5976	3.61139	0.000304563	0.000945001
Ammecr1	Alport syndrome, mental retardation, midface hypoplasia and elliptocytosis chromosomal region gene 1	1344.74	2.15442	0.257485	8.36717	5.9e-17	5.48e-16
Grip1	glutamate receptor interacting protein 1	115.885	2.14655	0.395082	5.43318	5.54e-08	2.73e-07
Unc13c	unc-13 homolog C (C. elegans)	145.484	2.14585	0.392607	5.46565	4.61e-08	2.29e-07
Ampd3	adenosine monophosphate deaminase 3	122.259	2.13913	0.307997	6.94529	3.78e-12	2.59e-11
1110046J04Rik	RIKEN cDNA 1110046J04 gene	431.794	2.13891	0.200698	10.6574	1.61e-26	2.34e-25
Cnn2	calponin 2	23176.3	2.13716	0.102586	20.8328	2.18e-96	1.89e-94
Tmprss11g	transmembrane protease, serine 11g	36.2541	2.13336	0.45311	4.70826	2.5e-06	1.04e-05
Ust	uronyl-2-sulfotransferase	746.543	2.13285	0.229951	9.2752	1.77e-20	1.98e-19
Adam8	a disintegrin and metallopeptidase domain 8	709.249	2.12858	0.151815	14.0209	1.16e-44	3.01e-43
Rcan2	regulator of calcineurin 2	71.8087	2.12378	0.378119	5.6167	1.95e-08	1e-07
Arap3	ArfGAP with RhoGAP domain, ankyrin repeat and PH domain 3	927.246	2.12187	0.160133	13.2507	4.47e-40	1.02e-38
Wdr16	NA	55.6325	2.1196	0.436019	4.86125	1.17e-06	5.03e-06
Cdr2	cerebellar degeneration-related 2	1536	2.11884	0.149096	14.2113	7.8e-46	2.1e-44
Procr	protein C receptor, endothelial	382.405	2.11588	0.185992	11.3762	5.49e-30	9.28e-29
Golga7b	golgi autoantigen, golgin subfamily a, 7B	142.489	2.11049	0.279249	7.55772	4.1e-14	3.21e-13
Rgma	repulsive guidance molecule family member A	90.1588	2.10939	0.43328	4.86843	1.12e-06	4.86e-06
D8Ertd82e	NA	10485.1	2.10687	0.126649	16.6356	3.85e-62	1.68e-60
Dcbld2	discoidin, CUB and LCCL domain containing 2	6709.49	2.10595	0.090984	23.1463	1.58e-118	1.85e-116
Slc37a2	solute carrier family 37 (glycerol-3-phosphate transporter), member 2	75.9189	2.10039	0.450294	4.66449	3.09e-06	1.27e-05
Nhsl1	NHS-like 1	7300.94	2.0985	0.110678	18.9603	3.63e-80	2.31e-78
Prss50	protease, serine 50	69.3	2.09798	0.51786	4.05125	5.09e-05	0.000176708
Rhoq	ras homolog family member Q	5532.34	2.09553	0.125883	16.6467	3.2e-62	1.41e-60
Jag1	jagged 1	36407.9	2.09308	0.102191	20.482	3.12e-93	2.48e-91
Sprr1b	small proline-rich protein 1B	35.6562	2.08866	0.488468	4.27595	1.9e-05	7e-05
Vegfc	vascular endothelial growth factor C	1156.87	2.08813	0.137139	15.2263	2.36e-52	7.85e-51
Cxcr4	chemokine (C-X-C motif) receptor 4	46.9269	2.08116	0.425444	4.89173	1e-06	4.34e-06
Spint1	serine protease inhibitor, Kunitz type 1	28.5701	2.07916	0.636137	3.26842	0.00108151	0.00306396
Mir5133	microRNA 5133	71.4324	2.06388	0.385182	5.35819	8.41e-08	4.07e-07
Plb1	phospholipase B1	21.0217	2.06307	0.605089	3.40952	0.000650763	0.00191254
Lpin3	lipin 3	623.815	2.05629	0.246637	8.33729	7.6e-17	7.03e-16
Erc2	ELKS/RAB6-interacting/CAST family member 2	504.816	2.05503	0.185506	11.078	1.6e-28	2.56e-27
Lrrk1	leucine-rich repeat kinase 1	23069.5	2.05152	0.0873851	23.4767	7.05e-122	8.74e-120
Acta2	actin, alpha 2, smooth muscle, aorta	60.0258	2.04983	0.501134	4.09038	4.31e-05	0.000150662
Gpr141	G protein-coupled receptor 141	44.9586	2.04698	0.585977	3.49327	0.000477138	0.00143822
Apol9b	apolipoprotein L 9b	28.3189	2.04477	0.611421	3.34429	0.000824928	0.00238161
Myo1g	myosin IG	81.6525	2.03738	0.581799	3.50186	0.000462014	0.00139749
Klf12	Kruppel-like factor 12	184.65	2.03699	0.348764	5.84061	5.2e-09	2.81e-08
Arhgap31	Rho GTPase activating protein 31	125.08	2.03625	0.410859	4.95608	7.19e-07	3.17e-06
Apol9a	apolipoprotein L 9a	26.3976	2.03263	0.55356	3.67193	0.000240728	0.000758732
Inhbb	inhibin beta-B	1400.56	2.03103	0.176787	11.4885	1.51e-30	2.61e-29
Lrrd1	leucine rich repeats and death domain containing 1	106.784	2.02872	0.343183	5.91147	3.39e-09	1.86e-08
Col16a1	collagen, type XVI, alpha 1	1068.66	2.02796	0.186281	10.8865	1.34e-27	2.04e-26
Trim15	tripartite motif-containing 15	96.0151	2.01752	0.322843	6.24925	4.12e-10	2.43e-09
Fam126a	family with sequence similarity 126, member A	5181.7	2.01524	0.187631	10.7404	6.58e-27	9.73e-26
Gdpd5	glycerophosphodiester phosphodiesterase domain containing 5	2692.66	2.01456	0.135044	14.9179	2.52e-50	7.77e-49
Lhx6	LIM homeobox protein 6	208.925	2.01248	0.268268	7.50177	6.3e-14	4.86e-13
Speg	SPEG complex locus	170.034	2.00914	0.263492	7.62507	2.44e-14	1.93e-13
Neurl1a	neuralized E3 ubiquitin protein ligase 1A	786.16	2.00896	0.146237	13.7377	6.04e-43	1.5e-41
Ube2f	ubiquitin-conjugating enzyme E2F (putative)	5702.28	2.00837	0.135938	14.7742	2.15e-49	6.4e-48
B4galt1	UDP-Gal:betaGlcNAc beta 1,4- galactosyltransferase, polypeptide 1	11011.4	2.00718	0.11531	17.4068	7.33e-68	3.7e-66
Bok	BCL2-related ovarian killer	2094.45	2.0061	0.140409	14.2876	2.62e-46	7.1e-45
Gnb4	guanine nucleotide binding protein (G protein), beta 4	107.421	2.00509	0.349308	5.74017	9.46e-09	5.03e-08
Sfn	stratifin	46.7943	2.00473	0.455434	4.40181	1.07e-05	4.1e-05
C5ar1	complement component 5a receptor 1	29.569	2.00419	0.574513	3.48851	0.000485727	0.00146246
Mapk4	mitogen-activated protein kinase 4	1135.17	1.99987	0.131291	15.2323	2.16e-52	7.17e-51
Nptx1	neuronal pentraxin 1	22.4035	1.99431	0.633424	3.14845	0.00164137	0.0044794
Fcgr2b	Fc receptor, IgG, low affinity IIb	88.4935	1.9909	0.632795	3.1462	0.00165405	0.00451024
Nuak1	NUAK family, SNF1-like kinase, 1	4817.07	1.98943	0.126486	15.7285	9.65e-56	3.48e-54
Ttc12	tetratricopeptide repeat domain 12	1604.22	1.98772	0.172542	11.5202	1.04e-30	1.83e-29
Rep15	RAB15 effector protein	94.2295	1.98592	0.335583	5.91783	3.26e-09	1.79e-08
Ctsl	cathepsin L	94870.2	1.98588	0.0977159	20.323	8.06e-92	6.28e-90
Tbkbp1	TBK1 binding protein 1	198.515	1.98584	0.352047	5.64083	1.69e-08	8.78e-08
Gramd2	GRAM domain containing 2	115.141	1.98376	0.353912	5.60523	2.08e-08	1.07e-07
B430319G15Rik	RIKEN cDNA B430319G15 gene	128.073	1.98304	0.317169	6.25231	4.04e-10	2.38e-09
Itgb6	integrin beta 6	2435.08	1.98196	0.198793	9.96996	2.06e-23	2.64e-22
Glce	glucuronyl C5-epimerase	9242.06	1.96895	0.130438	15.0949	1.75e-51	5.57e-50
Timp3	tissue inhibitor of metalloproteinase 3	77.1152	1.96701	0.423041	4.64968	3.32e-06	1.35e-05
E030011O05Rik	RIKEN cDNA E030011O05 gene	553.096	1.9631	0.27993	7.01282	2.34e-12	1.63e-11
Ptp4a3	protein tyrosine phosphatase 4a3	3198.23	1.96279	0.119638	16.406	1.73e-60	7.18e-59
Gabbr2	gamma-aminobutyric acid (GABA) B receptor, 2	57.7476	1.96269	0.390918	5.02072	5.15e-07	2.3e-06
Dclk1	doublecortin-like kinase 1	20.194	1.96244	0.568292	3.45322	0.000553929	0.00164779
Tnni1	troponin I, skeletal, slow 1	22.7827	1.96126	0.609759	3.21645	0.00129785	0.00362973
Hrh1	histamine receptor H1	50.4452	1.96001	0.468332	4.18508	2.85e-05	0.000101792
Car5b	carbonic anhydrase 5b, mitochondrial	255.195	1.95482	0.222433	8.78835	1.52e-18	1.54e-17
AA467197	expressed sequence AA467197	91.6865	1.95469	0.631729	3.09419	0.00197353	0.00530534
Cpne9	copine family member IX	24.1152	1.95369	0.551802	3.54056	0.000399283	0.00121629
4933412E12Rik	RIKEN cDNA 4933412E12 gene	555.418	1.95251	0.179856	10.8559	1.87e-27	2.84e-26
Myzap	myocardial zonula adherens protein	1692.84	1.95206	0.163649	11.9283	8.42e-33	1.62e-31
Mast4	microtubule associated serine/threonine kinase family member 4	11364.1	1.95102	0.0918198	21.2483	3.42e-100	3.1e-98
Gdf11	growth differentiation factor 11	148.99	1.95049	0.299703	6.50809	7.61e-11	4.73e-10
Anxa8	annexin A8	13366.2	1.94858	0.105075	18.5446	9.01e-77	5.4e-75
Has3	hyaluronan synthase 3	1195.86	1.94729	0.126899	15.3452	3.81e-53	1.29e-51
Slc27a1	solute carrier family 27 (fatty acid transporter), member 1	1436.39	1.94608	0.119897	16.2312	3.03e-59	1.23e-57
Isg20	interferon-stimulated protein	1421.92	1.94454	0.110672	17.5703	4.16e-69	2.14e-67
Kcnj14	potassium inwardly-rectifying channel, subfamily J, member 14	32.5126	1.94399	0.542613	3.58265	0.000340128	0.00104859
Cald1	caldesmon 1	51954.6	1.93307	0.181779	10.6342	2.07e-26	3e-25
Il15	interleukin 15	239.092	1.93136	0.235339	8.20671	2.27e-16	2.04e-15
Abhd15	abhydrolase domain containing 15	41.3288	1.9302	0.507547	3.80299	0.00014296	0.000466032
Ercc1	excision repair cross-complementing rodent repair deficiency, complementation group 1	2906.06	1.92586	0.128448	14.9933	8.12e-51	2.53e-49
Itga11	integrin alpha 11	71.385	1.92383	0.388786	4.94831	7.49e-07	3.29e-06
Snai1	snail family zinc finger 1	31.4536	1.92049	0.534549	3.59274	0.000327219	0.00101184
Dennd2a	DENN/MADD domain containing 2A	101.437	1.90915	0.431966	4.41967	9.88e-06	3.79e-05
AI506816	expressed sequence AI506816	2033.97	1.90472	0.163464	11.6522	2.24e-31	4.01e-30
Pltp	phospholipid transfer protein	193.517	1.90251	0.308398	6.16902	6.87e-10	3.98e-09
Ivl	involucrin	5249.47	1.89991	0.126906	14.9711	1.13e-50	3.52e-49
Rasal2	RAS protein activator like 2	3318.81	1.89176	0.149112	12.6869	6.99e-37	1.49e-35
Arl4d	ADP-ribosylation factor-like 4D	498.87	1.89122	0.171579	11.0225	2.98e-28	4.7e-27
Eno3	enolase 3, beta muscle	2085.85	1.88964	0.114883	16.4485	8.6e-61	3.63e-59
Rhob	ras homolog family member B	35155.8	1.88939	0.117548	16.0733	3.92e-58	1.52e-56
Fgd3	FYVE, RhoGEF and PH domain containing 3	12912.5	1.87753	0.0939129	19.9922	6.44e-89	4.7e-87
1700001C19Rik	RIKEN cDNA 1700001C19 gene	355.666	1.87452	0.215433	8.70119	3.28e-18	3.25e-17
Timp1	tissue inhibitor of metalloproteinase 1	4367.4	1.87421	0.129502	14.4724	1.81e-47	5.09e-46
Nutm1	NUT midline carcinoma, family member 1	74.263	1.86975	0.390162	4.79224	1.65e-06	7e-06
Fam69a	family with sequence similarity 69, member A	2152.98	1.86751	0.136631	13.6683	1.57e-42	3.82e-41
AI662270	expressed sequence AI662270	23.8993	1.86677	0.63274	2.9503	0.00317464	0.00820002
Cdk14	cyclin-dependent kinase 14	623.759	1.86359	0.156111	11.9376	7.54e-33	1.45e-31
Cd22	CD22 antigen	26.4214	1.86108	0.578905	3.21483	0.00130522	0.00364534
Tns1	tensin 1	28679.2	1.85347	0.0965487	19.1972	3.9e-82	2.62e-80
Ptrh1	peptidyl-tRNA hydrolase 1 homolog	1348.26	1.84718	0.118154	15.6337	4.29e-55	1.52e-53
8030442B05Rik	RIKEN cDNA 8030442B05 gene	41.4895	1.8395	0.518175	3.54995	0.000385307	0.00117591
Arid5a	AT rich interactive domain 5A (MRF1-like)	653.887	1.83712	0.179204	10.2515	1.16e-24	1.58e-23
Tnfrsf1b	tumor necrosis factor receptor superfamily, member 1b	2057.95	1.83424	0.129291	14.187	1.1e-45	2.95e-44
2018-09-06	septin 6	4440.57	1.83421	0.117125	15.6603	2.83e-55	1.01e-53
Col17a1	collagen, type XVII, alpha 1	39.2841	1.83377	0.506278	3.62206	0.00029227	0.000909272
Fbxo17	F-box protein 17	621.765	1.82874	0.147223	12.4216	1.99e-35	4.11e-34
Fgd6	FYVE, RhoGEF and PH domain containing 6	2166.49	1.82599	0.128732	14.1844	1.14e-45	3.06e-44
Gpr116	NA	39.5058	1.82438	0.466781	3.90843	9.29e-05	0.000310638
Cd37	CD37 antigen	23.8118	1.82309	0.628599	2.90025	0.00372866	0.00950793
Nipal1	NIPA-like domain containing 1	624.813	1.82237	0.298698	6.10105	1.05e-09	6.03e-09
Trpv2	transient receptor potential cation channel, subfamily V, member 2	41.4093	1.82074	0.62121	2.93097	0.00337909	0.00868561
Mras	muscle and microspikes RAS	1457.79	1.81729	0.13146	13.8239	1.83e-43	4.64e-42
Nckap1l	NCK associated protein 1 like	102.19	1.81473	0.61253	2.96268	0.00304975	0.0079074
Bdnf	brain derived neurotrophic factor	2522.98	1.81306	0.296773	6.10924	1e-09	5.74e-09
Sh2d3c	SH2 domain containing 3C	908.077	1.81224	0.156783	11.5589	6.66e-31	1.17e-29
Krt18	keratin 18	354210	1.80843	0.118082	15.3151	6.06e-53	2.04e-51
Loxl2	lysyl oxidase-like 2	12297.7	1.80704	0.107544	16.8029	2.33e-63	1.07e-61
Abcg1	ATP-binding cassette, sub-family G (WHITE), member 1	71.4152	1.80582	0.621018	2.90783	0.00363943	0.0092949
Cd276	CD276 antigen	5604.65	1.79828	0.111711	16.0976	2.65e-58	1.04e-56
Pmm1	phosphomannomutase 1	1902.06	1.7954	0.151939	11.8166	3.2e-32	6e-31
Gm13293	predicted gene 13293	33.1339	1.79185	0.549054	3.26353	0.00110034	0.00311301
Fzd1	frizzled class receptor 1	2370.44	1.79033	0.098596	18.1582	1.11e-73	6.19e-72
Hmga2	high mobility group AT-hook 2	19012	1.78759	0.10175	17.5686	4.29e-69	2.2e-67
Ext1	exostoses (multiple) 1	21991.1	1.78568	0.092124	19.3834	1.07e-83	7.24e-82
Ptpn22	protein tyrosine phosphatase, non-receptor type 22 (lymphoid)	39.2081	1.78549	0.532658	3.35204	0.000802177	0.00232084
Fat2	FAT atypical cadherin 2	42.8701	1.78476	0.444273	4.01726	5.89e-05	0.000202554
2700038G22Rik	RIKEN cDNA 2700038G22 gene	363.375	1.78412	0.257481	6.92916	4.23e-12	2.89e-11
Lims2	LIM and senescent cell antigen like domains 2	1477.02	1.78404	0.129351	13.7923	2.84e-43	7.13e-42
Ngp	neutrophilic granule protein	48.8181	1.78292	0.623482	2.85962	0.00424146	0.0106873
Hdac9	histone deacetylase 9	93.8391	1.78123	0.442516	4.02524	5.69e-05	0.000196217
Ddhd1	DDHD domain containing 1	1784.92	1.78044	0.186017	9.57136	1.06e-21	1.25e-20
Parvb	parvin, beta	10708.9	1.77991	0.104545	17.0254	5.32e-65	2.55e-63
Ddit4	DNA-damage-inducible transcript 4	9814.85	1.77687	0.0916781	19.3817	1.1e-83	7.45e-82
Bai2	NA	258.314	1.77398	0.217844	8.14333	3.85e-16	3.4e-15
Fzd2	frizzled class receptor 2	6074.24	1.7735	0.103709	17.1008	1.46e-65	7.06e-64
Coro1a	coronin, actin binding protein 1A	104.319	1.77106	0.59998	2.95186	0.00315869	0.00816684
Foxq1	forkhead box Q1	8623.17	1.77102	0.110617	16.0104	1.08e-57	4.09e-56
Acap1	ArfGAP with coiled-coil, ankyrin repeat and PH domains 1	33.9964	1.76922	0.608259	2.90866	0.0036298	0.00927464
Cnn3	calponin 3, acidic	19056.6	1.76893	0.103783	17.0446	3.83e-65	1.84e-63
Pls3	plastin 3 (T-isoform)	29537.1	1.76346	0.118075	14.9351	1.95e-50	6.01e-49
Atp1a3	ATPase, Na+/K+ transporting, alpha 3 polypeptide	203.024	1.76264	0.476006	3.70297	0.000213088	0.000678151
Gas1	growth arrest specific 1	888.557	1.76257	0.237552	7.41973	1.17e-13	8.94e-13
Plekha2	pleckstrin homology domain-containing, family A (phosphoinositide binding specific) member 2	22242.4	1.76226	0.0958009	18.395	1.44e-75	8.47e-74
St6galnac4	ST6 (alpha-N-acetyl-neuraminyl-2,3-beta-galactosyl-1,3)-N-acetylgalactosaminide alpha-2,6-sialyltransferase 4	32.0738	1.76191	0.634685	2.77604	0.00550259	0.013558
Ckap4	cytoskeleton-associated protein 4	6347.19	1.75916	0.123046	14.2968	2.29e-46	6.22e-45
Scube3	signal peptide, CUB domain, EGF-like 3	22.719	1.7565	0.590798	2.9731	0.00294807	0.00766807
Camk1g	calcium/calmodulin-dependent protein kinase I gamma	135.001	1.75503	0.36191	4.84936	1.24e-06	5.33e-06
Zyx	zyxin	26105	1.75476	0.115941	15.1348	9.54e-52	3.08e-50
D630045M09Rik	RIKEN cDNA D630045M09 gene	69.5404	1.75463	0.424809	4.1304	3.62e-05	0.000127778
Zfp703	zinc finger protein 703	1993.52	1.7504	0.129308	13.5367	9.5e-42	2.27e-40
Tiam2	T cell lymphoma invasion and metastasis 2	3649.97	1.74621	0.108355	16.1156	1.98e-58	7.81e-57
Dusp4	dual specificity phosphatase 4	12621.4	1.74442	0.101615	17.167	4.69e-66	2.3e-64
Wfdc12	WAP four-disulfide core domain 12	20.8637	1.74397	0.616217	2.83012	0.00465308	0.0116259
Acvrl1	activin A receptor, type II-like 1	29.8844	1.74364	0.579238	3.01022	0.00261057	0.00686444
Csf1	colony stimulating factor 1 (macrophage)	15687.3	1.74341	0.117206	14.8747	4.81e-50	1.46e-48
Muc2	mucin 2	25.7781	1.74278	0.522132	3.33782	0.000844396	0.0024348
Fut4	fucosyltransferase 4	99.638	1.74081	0.319014	5.45685	4.85e-08	2.4e-07
Cdh24	cadherin-like 24	221.704	1.73967	0.265321	6.55685	5.5e-11	3.46e-10
Pdgfra	platelet derived growth factor receptor, alpha polypeptide	143.29	1.73554	0.262481	6.61207	3.79e-11	2.41e-10
Pik3cb	phosphatidylinositol 3-kinase, catalytic, beta polypeptide	3109.37	1.73284	0.110192	15.7256	1.01e-55	3.64e-54
Paox	polyamine oxidase (exo-N4-amino)	3398.8	1.7326	0.107465	16.1225	1.77e-58	7.01e-57
Pkhd1	polycystic kidney and hepatic disease 1	10852.2	1.7323	0.100054	17.3136	3.71e-67	1.85e-65
Abtb2	ankyrin repeat and BTB (POZ) domain containing 2	1823.3	1.72924	0.118639	14.5756	4.01e-48	1.15e-46
Cyth4	cytohesin 4	527.389	1.72586	0.262298	6.57977	4.71e-11	2.98e-10
Dusp7	dual specificity phosphatase 7	3631.49	1.72524	0.128613	13.4142	4.99e-41	1.16e-39
Oasl2	2'-5' oligoadenylate synthetase-like 2	158.261	1.72376	0.323753	5.32432	1.01e-07	4.87e-07
Galnt6	UDP-N-acetyl-alpha-D-galactosamine:polypeptide N-acetylgalactosaminyltransferase 6	26.8507	1.71882	0.639001	2.68985	0.00714841	0.0172164
Hmga2-ps1	high mobility group AT-hook 2, pseudogene 1	1203.28	1.71874	0.125731	13.67	1.53e-42	3.74e-41
Col12a1	collagen, type XII, alpha 1	25608.2	1.71827	0.102287	16.7985	2.5e-63	1.15e-61
Ube2cbp	ubiquitin-conjugating enzyme E2C binding protein	689.748	1.69781	0.157426	10.7848	4.06e-27	6.04e-26
Sorbs3	sorbin and SH3 domain containing 3	61.2872	1.69719	0.380817	4.4567	8.32e-06	3.23e-05
Selp	selectin, platelet	28.6095	1.69486	0.579322	2.92559	0.00343803	0.00882878
Traf1	TNF receptor-associated factor 1	212.803	1.6926	0.364017	4.64979	3.32e-06	1.35e-05
Cers3	ceramide synthase 3	25.6641	1.68774	0.521857	3.23411	0.00122023	0.00342847
Nav1	neuron navigator 1	3819.91	1.68758	0.0979567	17.2279	1.64e-66	8.11e-65
Rassf5	Ras association (RalGDS/AF-6) domain family member 5	1388.88	1.68649	0.125087	13.4826	1.98e-41	4.69e-40
Stk39	serine/threonine kinase 39	203.371	1.68614	0.281871	5.98197	2.2e-09	1.23e-08
St6galnac6	ST6 (alpha-N-acetyl-neuraminyl-2,3-beta-galactosyl-1,3)-N-acetylgalactosaminide alpha-2,6-sialyltransferase 6	3084.82	1.6851	0.146496	11.5027	1.28e-30	2.23e-29
Adcy7	adenylate cyclase 7	129.943	1.68237	0.45209	3.72131	0.000198191	0.000633948
Chsy1	chondroitin sulfate synthase 1	5756.17	1.67803	0.114044	14.7139	5.25e-49	1.53e-47
D030028A08Rik	RIKEN cDNA D030028A08 gene	943.747	1.67648	0.150508	11.1388	8.12e-29	1.31e-27
Gab2	growth factor receptor bound protein 2-associated protein 2	5984.19	1.67567	0.0943761	17.7553	1.57e-70	8.34e-69
Cdca7	cell division cycle associated 7	2955.74	1.674	0.110646	15.1294	1.04e-51	3.34e-50
Ripply1	ripply transcriptional repressor 1	34.2763	1.67385	0.479081	3.49388	0.000476049	0.00143543
Ppa1	pyrophosphatase (inorganic) 1	5336.1	1.67259	0.113364	14.7541	2.9e-49	8.54e-48
Gm5105	predicted gene 5105	48.273	1.6719	0.422374	3.95833	7.55e-05	0.000255932
Arl2	ADP-ribosylation factor-like 2	7099.01	1.66984	0.117987	14.1528	1.8e-45	4.78e-44
Uap1	UDP-N-acetylglucosamine pyrophosphorylase 1	4372.39	1.66981	0.109948	15.1873	4.29e-52	1.4e-50
Rnf157	ring finger protein 157	1943.73	1.66798	0.136753	12.1971	3.22e-34	6.44e-33
Pdlim7	PDZ and LIM domain 7	16411.3	1.66531	0.0890374	18.7035	4.64e-78	2.85e-76
Msantd3	Myb/SANT-like DNA-binding domain containing 3	1167.15	1.66418	0.140856	11.8148	3.27e-32	6.11e-31
Trim66	tripartite motif-containing 66	23.1706	1.66371	0.533851	3.11644	0.0018305	0.00495833
1700019L03Rik	NA	284.605	1.66345	0.205924	8.07797	6.59e-16	5.71e-15
Apof	apolipoprotein F	22.1185	1.65923	0.517795	3.20441	0.00135339	0.00376701
Aldh1a2	aldehyde dehydrogenase family 1, subfamily A2	23.1213	1.6555	0.59976	2.76026	0.00577545	0.0141726
Hsdl2	hydroxysteroid dehydrogenase like 2	1534.03	1.65312	0.166	9.95859	2.31e-23	2.95e-22
Homer1	homer scaffolding protein 1	1471.54	1.65272	0.275148	6.00664	1.89e-09	1.07e-08
Itpr1	inositol 1,4,5-trisphosphate receptor 1	2705.67	1.65214	0.11807	13.9929	1.72e-44	4.43e-43
Nrep	neuronal regeneration related protein	6245.4	1.64903	0.0883928	18.6557	1.13e-77	6.87e-76
Prune2	prune homolog 2	40.8584	1.649	0.627117	2.6295	0.00855105	0.020237
Ngf	nerve growth factor	4211.92	1.64749	0.106384	15.4863	4.29e-54	1.47e-52
Acvr1	activin A receptor, type 1	7997.13	1.64548	0.106857	15.3989	1.66e-53	5.67e-52
Adc	NA	480.633	1.64039	0.227497	7.21063	5.57e-13	4.05e-12
Nes	nestin	485.781	1.6398	0.235638	6.959	3.43e-12	2.36e-11
Nrip3	nuclear receptor interacting protein 3	46.0937	1.63697	0.525549	3.11479	0.00184079	0.0049829
Gm14005	predicted gene 14005	1607.07	1.6357	0.146808	11.1418	7.85e-29	1.27e-27
Bcl2l15	BCLl2-like 15	42.7397	1.63456	0.466932	3.50063	0.000464154	0.00140318
Slc7a6	solute carrier family 7 (cationic amino acid transporter, y+ system), member 6	10710.7	1.63006	0.088751	18.3667	2.43e-75	1.41e-73
Porcn	porcupine homolog (Drosophila)	6598.52	1.62789	0.0912577	17.8384	3.56e-71	1.91e-69
Plin2	perilipin 2	33878.7	1.62765	0.10478	15.5341	2.04e-54	7.07e-53
Syk	spleen tyrosine kinase	94.284	1.62144	0.634587	2.55511	0.0106155	0.0245689
Srgn	serglycin	70.3313	1.61912	0.639046	2.53366	0.0112879	0.0259299
Slc24a3	solute carrier family 24 (sodium/potassium/calcium exchanger), member 3	189.085	1.6187	0.271512	5.96181	2.49e-09	1.39e-08
Amotl2	angiomotin-like 2	30096.8	1.61522	0.0807118	20.0122	4.31e-89	3.18e-87
Dusp18	dual specificity phosphatase 18	1758.07	1.61484	0.114459	14.1085	3.37e-45	8.89e-44
Bhlhe41	basic helix-loop-helix family, member e41	300.547	1.61443	0.198466	8.13453	4.14e-16	3.64e-15
Slc6a9	solute carrier family 6 (neurotransmitter transporter, glycine), member 9	366.45	1.61307	0.181386	8.89301	5.95e-19	6.17e-18
Cadm4	cell adhesion molecule 4	1558.46	1.61162	0.114545	14.0698	5.83e-45	1.52e-43
Serpinb9b	serine (or cysteine) peptidase inhibitor, clade B, member 9b	6567.7	1.60597	0.0978174	16.418	1.42e-60	5.9e-59
Pard6g	par-6 family cell polarity regulator gamma	1081.47	1.60534	0.159137	10.0878	6.26e-24	8.17e-23
Gm16793	predicted gene, 16793	42.7509	1.60428	0.509579	3.14824	0.00164258	0.00448196
Igfbp7	insulin-like growth factor binding protein 7	86789.7	1.60122	0.0811342	19.7354	1.07e-86	7.61e-85
Selplg	selectin, platelet (p-selectin) ligand	90.7474	1.60031	0.624565	2.56228	0.0103986	0.024138
Rgs10	regulator of G-protein signalling 10	310.574	1.5986	0.198112	8.06917	7.08e-16	6.12e-15
Igsf11	immunoglobulin superfamily, member 11	4316.02	1.59849	0.107951	14.8075	1.31e-49	3.94e-48
Gramd1a	GRAM domain containing 1A	1007.83	1.59819	0.128419	12.4451	1.49e-35	3.08e-34
Ada	adenosine deaminase	253.999	1.59678	0.227354	7.0233	2.17e-12	1.51e-11
Nkain1	Na+/K+ transporting ATPase interacting 1	4214.95	1.59491	0.123297	12.9355	2.84e-38	6.27e-37
Fam111a	family with sequence similarity 111, member A	22.6063	1.59169	0.63849	2.4929	0.0126705	0.0287228
Skil	SKI-like	19149.3	1.58181	0.220997	7.15759	8.21e-13	5.91e-12
Slco4a1	solute carrier organic anion transporter family, member 4a1	1444.73	1.5809	0.137629	11.4866	1.54e-30	2.66e-29
Ctsk	cathepsin K	21.1356	1.58068	0.567557	2.78505	0.00535191	0.0132186
Dusp14	dual specificity phosphatase 14	479.527	1.5805	0.197762	7.99194	1.33e-15	1.12e-14
Dusp1	dual specificity phosphatase 1	4806.58	1.5764	0.149559	10.5403	5.63e-26	8.06e-25
Galc	galactosylceramidase	4106.88	1.57626	0.0980249	16.0802	3.51e-58	1.36e-56
Klhl6	kelch-like 6	22.9482	1.57525	0.637478	2.47106	0.0134713	0.0303197
Susd1	sushi domain containing 1	82.3974	1.57414	0.40635	3.87385	0.000107131	0.000355107
Nin	ninein	8305.44	1.57379	0.196556	8.00683	1.18e-15	1e-14
Lrp2bp	Lrp2 binding protein	31.1875	1.5726	0.525727	2.99128	0.00277809	0.00726176
Fpgs	folylpolyglutamyl synthetase	3931.2	1.57178	0.0942816	16.6711	2.13e-62	9.5e-61
Armcx4	armadillo repeat containing, X-linked 4	386.408	1.57085	0.251127	6.25521	3.97e-10	2.34e-09
Syn1	synapsin I	38.5483	1.5708	0.459735	3.41675	0.000633744	0.00186688
Ubtd1	ubiquitin domain containing 1	3015.52	1.5706	0.127089	12.3583	4.39e-35	9.01e-34
Snx15	sorting nexin 15	4283.17	1.56748	0.116506	13.4541	2.91e-41	6.84e-40
Nptxr	neuronal pentraxin receptor	112.812	1.56652	0.308932	5.07077	3.96e-07	1.79e-06
D7Ertd443e	DNA segment, Chr 7, ERATO Doi 443, expressed	38.3869	1.56351	0.495934	3.15266	0.00161791	0.00442202
Fam110a	family with sequence similarity 110, member A	1297.82	1.56077	0.128073	12.1865	3.67e-34	7.3e-33
Cdc42bpa	CDC42 binding protein kinase alpha	8431.14	1.56019	0.21102	7.3936	1.43e-13	1.08e-12
Krt8	keratin 8	444880	1.55834	0.110546	14.0968	3.98e-45	1.05e-43
Setd7	SET domain containing (lysine methyltransferase) 7	13134.5	1.55802	0.142437	10.9383	7.56e-28	1.17e-26
Arhgap9	Rho GTPase activating protein 9	35.3875	1.5565	0.638647	2.43718	0.0148025	0.0330347
Tuba1a	tubulin, alpha 1A	11595.9	1.55533	0.131949	11.7874	4.53e-32	8.41e-31
Sac3d1	SAC3 domain containing 1	2372.42	1.5546	0.121699	12.7741	2.29e-37	4.9e-36
Lman1l	lectin, mannose-binding 1 like	21.7617	1.55314	0.554237	2.8023	0.00507403	0.012595
Drd3	dopamine receptor D3	22.456	1.5522	0.576201	2.69386	0.00706298	0.0170257
Zfp940	zinc finger protein 940	262.943	1.55005	0.244863	6.33025	2.45e-10	1.47e-09
Dusp28	dual specificity phosphatase 28	936.295	1.5474	0.15677	9.8705	5.59e-23	7.02e-22
Dlx1	distal-less homeobox 1	30.3167	1.54566	0.513998	3.00713	0.00263731	0.00692474
Ppp3ca	protein phosphatase 3, catalytic subunit, alpha isoform	2797.45	1.54365	0.317775	4.85768	1.19e-06	5.12e-06
Tmsb4x	thymosin, beta 4, X chromosome	105362	1.54318	0.0988136	15.6171	5.57e-55	1.96e-53
Nudt18	nudix (nucleoside diphosphate linked moiety X)-type motif 18	1913.87	1.54276	0.154761	9.96865	2.09e-23	2.67e-22
Bmp7	bone morphogenetic protein 7	1952.18	1.54195	0.107484	14.3458	1.13e-46	3.1e-45
Slc45a3	solute carrier family 45, member 3	179.854	1.54177	0.271314	5.68261	1.33e-08	6.94e-08
Gm6307	NA	34.8253	1.54107	0.538276	2.86298	0.00419681	0.0105846
Cd302	CD302 antigen	52.4862	1.54022	0.630053	2.44459	0.0145015	0.0324597
Pik3ip1	phosphoinositide-3-kinase interacting protein 1	580.367	1.53811	0.180534	8.51977	1.6e-17	1.53e-16
Ets1	E26 avian leukemia oncogene 1, 5' domain	14123.3	1.5368	0.104509	14.7049	6e-49	1.74e-47
1700017B05Rik	RIKEN cDNA 1700017B05 gene	10591.8	1.53025	0.111217	13.7592	4.49e-43	1.12e-41
Gm6634	predicted gene 6634	197.971	1.52965	0.30655	4.98987	6.04e-07	2.69e-06
Mapk6	mitogen-activated protein kinase 6	16723.9	1.52219	0.0976495	15.5883	8.74e-55	3.06e-53
S100a3	S100 calcium binding protein A3	233.965	1.51171	0.250628	6.03166	1.62e-09	9.19e-09
Apon	apolipoprotein N	65.1976	1.51066	0.386881	3.90471	9.43e-05	0.000315191
Dlg4	discs, large homolog 4 (Drosophila)	1005.78	1.51035	0.134018	11.2697	1.85e-29	3.07e-28
Gxylt2	glucoside xylosyltransferase 2	327.729	1.5064	0.200943	7.49668	6.55e-14	5.05e-13
Csf1r	colony stimulating factor 1 receptor	245.659	1.50549	0.619889	2.42864	0.0151557	0.0337439
Plcg2	phospholipase C, gamma 2	1060.49	1.50446	0.164137	9.16588	4.91e-20	5.35e-19
Adamts7	a disintegrin-like and metallopeptidase (reprolysin type) with thrombospondin type 1 motif, 7	2843.5	1.50293	0.159551	9.41978	4.52e-21	5.23e-20
Nrip1	nuclear receptor interacting protein 1	4503.78	1.50041	0.174765	8.58531	9.06e-18	8.76e-17
Zeb1	zinc finger E-box binding homeobox 1	7800.36	1.49991	0.11176	13.4207	4.57e-41	1.07e-39
Pxdn	peroxidasin	28702.1	1.49962	0.110022	13.6303	2.65e-42	6.41e-41
Fam60a	family with sequence similarity 60, member A	9075.6	1.49902	0.11068	13.5438	8.62e-42	2.07e-40
Lox	lysyl oxidase	24.8556	1.49667	0.542065	2.76105	0.0057615	0.0141427
Sh2b2	SH2B adaptor protein 2	93.4375	1.49461	0.438548	3.40808	0.000654222	0.00192029
Irf2bpl	interferon regulatory factor 2 binding protein-like	16727.3	1.49416	0.0959298	15.5756	1.07e-54	3.72e-53
Atp8b4	ATPase, class I, type 8B, member 4	25.5381	1.49285	0.636117	2.34682	0.0189346	0.0410732
Rem2	rad and gem related GTP binding protein 2	46.3987	1.49233	0.499974	2.98482	0.00283745	0.00740272
Gpr64	NA	129.504	1.49083	0.279596	5.3321	9.71e-08	4.68e-07
Pdgfc	platelet-derived growth factor, C polypeptide	11616.4	1.49065	0.10622	14.0336	9.7e-45	2.52e-43
Rnf150	ring finger protein 150	39.9707	1.48769	0.43104	3.45141	0.000557671	0.00165711
Cdh2	cadherin 2	23234.2	1.4863	0.126087	11.7879	4.51e-32	8.36e-31
Tns3	tensin 3	23734.4	1.48327	0.0946307	15.6743	2.27e-55	8.1e-54
Entpd1	ectonucleoside triphosphate diphosphohydrolase 1	24.5913	1.48314	0.638021	2.32459	0.0200938	0.0433028
Gjc1	gap junction protein, gamma 1	2382.43	1.48137	0.118208	12.5319	5e-36	1.05e-34
Nim1k	NIM1 serine/threonine protein kinase	20.0539	1.48041	0.569314	2.60034	0.00931303	0.0218318
Foxf2	forkhead box F2	6520.85	1.4801	0.106462	13.9026	6.11e-44	1.56e-42
Prex1	phosphatidylinositol-3,4,5-trisphosphate-dependent Rac exchange factor 1	72.264	1.47963	0.551477	2.68303	0.00729584	0.017525
Agtpbp1	ATP/GTP binding protein 1	1120.76	1.47937	0.204017	7.25121	4.13e-13	3.04e-12
Egfr	epidermal growth factor receptor	10072.8	1.47841	0.0986372	14.9884	8.74e-51	2.72e-49
Kcnh6	potassium voltage-gated channel, subfamily H (eag-related), member 6	135.877	1.47501	0.303533	4.85948	1.18e-06	5.08e-06
Cpe	carboxypeptidase E	27394.9	1.47311	0.0999901	14.7325	3.99e-49	1.17e-47
Alas2	aminolevulinic acid synthase 2, erythroid	44.6831	1.47026	0.449861	3.26825	0.00108214	0.00306522
Atp2a3	ATPase, Ca++ transporting, ubiquitous	33.4638	1.46885	0.637017	2.30582	0.0211207	0.0452748
Slc9a5	solute carrier family 9 (sodium/hydrogen exchanger), member 5	1965.73	1.46762	0.181419	8.08967	5.98e-16	5.21e-15
Hoxa4	homeobox A4	32.25	1.46715	0.503182	2.91574	0.00354843	0.00908675
Tmie	transmembrane inner ear	286.111	1.46697	0.229738	6.38542	1.71e-10	1.04e-09
Csgalnact1	chondroitin sulfate N-acetylgalactosaminyltransferase 1	1342.72	1.46658	0.132697	11.0521	2.14e-28	3.39e-27
Amy1	amylase 1, salivary	391.797	1.46537	0.615531	2.38066	0.0172819	0.037895
Sdcbp2	syndecan binding protein (syntenin) 2	317.578	1.4653	0.240909	6.08241	1.18e-09	6.76e-09
Lrp11	low density lipoprotein receptor-related protein 11	2142.72	1.46258	0.122592	11.9304	8.22e-33	1.58e-31
Gng2	guanine nucleotide binding protein (G protein), gamma 2	28.7938	1.46247	0.633212	2.3096	0.0209102	0.0448477
Nrarp	Notch-regulated ankyrin repeat protein	44.0755	1.46191	0.50204	2.91193	0.00359199	0.00918951
Lst1	leukocyte specific transcript 1	65.8167	1.46056	0.421292	3.46685	0.000526591	0.00157448
Rusc2	RUN and SH3 domain containing 2	3591.78	1.45763	0.109223	13.3454	1.26e-40	2.91e-39
Arhgap30	Rho GTPase activating protein 30	52.0915	1.45591	0.638312	2.28087	0.0225562	0.0479936
Cd52	CD52 antigen	128.93	1.45502	0.625295	2.32693	0.0199692	0.043066
Laptm5	lysosomal-associated protein transmembrane 5	360.576	1.45197	0.638345	2.27459	0.0229308	0.0486956
Snord93	small nucleolar RNA, C/D box 93	25.127	1.45083	0.501198	2.89472	0.00379497	0.00965596
Serpinb1b	serine (or cysteine) peptidase inhibitor, clade B, member 1b	34.4755	1.44939	0.540836	2.67992	0.00736406	0.0176733
Zbtb38	zinc finger and BTB domain containing 38	7011.43	1.44934	0.167294	8.66343	4.58e-18	4.5e-17
Hoxa2	homeobox A2	21.912	1.44887	0.598955	2.41899	0.0155638	0.0345304
Il12rb1	interleukin 12 receptor, beta 1	35.9701	1.4437	0.457398	3.15634	0.00159761	0.00437092
Cnr1	cannabinoid receptor 1 (brain)	634.978	1.4429	0.230699	6.25448	3.99e-10	2.35e-09
Actn1	actinin, alpha 1	100690	1.4415	0.0911179	15.8202	2.26e-56	8.32e-55
Smox	spermine oxidase	3623.43	1.44019	0.104222	13.8185	1.97e-43	4.97e-42
Hoxa5	homeobox A5	71.9488	1.43959	0.336795	4.27439	1.92e-05	7.05e-05
Sgtb	small glutamine-rich tetratricopeptide repeat (TPR)-containing, beta	451.522	1.43856	0.164018	8.77075	1.77e-18	1.79e-17
Ap1s2	adaptor-related protein complex 1, sigma 2 subunit	1144.96	1.43826	0.320828	4.48295	7.36e-06	2.88e-05
Tgfb1	transforming growth factor, beta 1	4521.55	1.43712	0.124217	11.5695	5.88e-31	1.04e-29
Pgm2l1	phosphoglucomutase 2-like 1	1606.28	1.43503	0.283573	5.06053	4.18e-07	1.89e-06
Fscn1	fascin actin-bundling protein 1	21.7445	1.43458	0.542729	2.64328	0.0082108	0.0195263
Dancr	differentiation antagonizing non-protein coding RNA	580.296	1.43443	0.238873	6.00499	1.91e-09	1.08e-08
Plk2	polo-like kinase 2	12973.3	1.43432	0.119749	11.9778	4.65e-33	9e-32
Slc38a2	solute carrier family 38, member 2	22574.4	1.43366	0.107835	13.2949	2.48e-40	5.69e-39
Kcnab1	potassium voltage-gated channel, shaker-related subfamily, beta member 1	59.4087	1.43311	0.363723	3.94012	8.14e-05	0.000274685
Lamc2	laminin, gamma 2	2119.59	1.43089	0.154762	9.24577	2.34e-20	2.59e-19
P4ha2	procollagen-proline, 2-oxoglutarate 4-dioxygenase (proline 4-hydroxylase), alpha II polypeptide	296.438	1.43006	0.240161	5.95457	2.61e-09	1.45e-08
Snx11	sorting nexin 11	1697.51	1.42421	0.129572	10.9916	4.19e-28	6.56e-27
Fam115c	NA	46.8657	1.42419	0.424942	3.35148	0.000803796	0.00232439
Denr	density-regulated protein	7780.05	1.423	0.151843	9.37155	7.15e-21	8.18e-20
Nbl1	neuroblastoma, suppression of tumorigenicity 1	253.27	1.42084	0.209317	6.78797	1.14e-11	7.54e-11
Tigit	T cell immunoreceptor with Ig and ITIM domains	251.76	1.41997	0.407262	3.48664	0.000489135	0.0014719
Ophn1	oligophrenin 1	1615.59	1.41955	0.163356	8.68991	3.63e-18	3.58e-17
Cldn22	claudin 22	25.3865	1.41777	0.526684	2.69187	0.00710519	0.0171199
Tnk2	tyrosine kinase, non-receptor, 2	8172.07	1.41735	0.0851869	16.6381	3.69e-62	1.62e-60
P2rx2	purinergic receptor P2X, ligand-gated ion channel, 2	23.5311	1.41475	0.543167	2.60462	0.00919754	0.0215982
Snord83b	small nucleolar RNA, C/D box 83B	47.3673	1.41474	0.443039	3.19327	0.0014067	0.00390809
Chn1	chimerin 1	1297.18	1.40961	0.135908	10.3718	3.33e-25	4.63e-24
Furin	furin (paired basic amino acid cleaving enzyme)	34867.8	1.40903	0.104812	13.4434	3.36e-41	7.87e-40
1700018A04Rik	RIKEN cDNA 1700018A04 gene	118.012	1.40805	0.330862	4.2557	2.08e-05	7.61e-05
Cd3eap	CD3E antigen, epsilon polypeptide associated protein	2632.65	1.40746	0.0975036	14.4349	3.12e-47	8.68e-46
Prdm1	PR domain containing 1, with ZNF domain	86.7311	1.40494	0.394505	3.56127	0.000369059	0.00113011
Tmem44	transmembrane protein 44	634.174	1.40479	0.170532	8.23768	1.76e-16	1.59e-15
Mfap3l	microfibrillar-associated protein 3-like	651.391	1.40454	0.313679	4.47764	7.55e-06	2.94e-05
Vash2	vasohibin 2	2272.17	1.40285	0.145716	9.6273	6.13e-22	7.36e-21
Smad7	SMAD family member 7	8700.2	1.40256	0.0942026	14.8888	3.9e-50	1.19e-48
A330074K22Rik	RIKEN cDNA A330074K22 gene	761.02	1.40145	0.13714	10.2191	1.63e-24	2.2e-23
Tmcc2	transmembrane and coiled-coil domains 2	355.297	1.40117	0.229019	6.11817	9.47e-10	5.43e-09
Mgat5	mannoside acetylglucosaminyltransferase 5	2536.73	1.39956	0.131676	10.6288	2.19e-26	3.17e-25
Rspo3	R-spondin 3	58.9077	1.39554	0.389881	3.57939	0.000344396	0.00105975
H2-DMa	histocompatibility 2, class II, locus DMa	215.692	1.39503	0.423247	3.29601	0.000980688	0.00279576
Gpr50	G-protein-coupled receptor 50	30.9816	1.39428	0.476965	2.92324	0.00346414	0.00888606
Amotl1	angiomotin-like 1	12592.8	1.39304	0.0960495	14.5034	1.15e-47	3.25e-46
Sat1	spermidine/spermine N1-acetyl transferase 1	35740.8	1.39303	0.117616	11.8439	2.32e-32	4.37e-31
Sertad4	SERTA domain containing 4	3132.2	1.39172	0.123739	11.2472	2.39e-29	3.94e-28
H2-Eb1	histocompatibility 2, class II antigen E beta	87.1947	1.39107	0.594486	2.33995	0.0192861	0.041725
Tmem117	transmembrane protein 117	393.609	1.39094	0.204412	6.80459	1.01e-11	6.74e-11
Sec24d	Sec24 related gene family, member D (S. cerevisiae)	1234.12	1.39074	0.155731	8.93037	4.25e-19	4.43e-18
Rgs3	regulator of G-protein signaling 3	685.307	1.38992	0.216241	6.42762	1.3e-10	7.91e-10
Dgkh	diacylglycerol kinase, eta	36.0828	1.38979	0.461752	3.00981	0.00261409	0.00687038
Heatr5a	HEAT repeat containing 5A	11078	1.38922	0.0783601	17.7287	2.52e-70	1.33e-68
Khdrbs3	KH domain containing, RNA binding, signal transduction associated 3	2129.15	1.38804	0.101983	13.6104	3.47e-42	8.41e-41
Mmp17	matrix metallopeptidase 17	26.3191	1.38696	0.535581	2.58964	0.00960758	0.0224515
Mpzl1	myelin protein zero-like 1	4177.24	1.38651	0.098413	14.0887	4.46e-45	1.17e-43
Osgin2	oxidative stress induced growth inhibitor family member 2	404.379	1.38643	0.228247	6.07424	1.25e-09	7.1e-09
Enc1	ectodermal-neural cortex 1	23178.9	1.38636	0.11807	11.7419	7.77e-32	1.43e-30
Fads3	fatty acid desaturase 3	18510.7	1.38599	0.104394	13.2766	3.17e-40	7.24e-39
Paqr3	progestin and adipoQ receptor family member III	215.374	1.38493	0.22162	6.2491	4.13e-10	2.43e-09
Pdk4	pyruvate dehydrogenase kinase, isoenzyme 4	564.101	1.38345	0.183895	7.52304	5.35e-14	4.15e-13
Adrb2	adrenergic receptor, beta 2	102.748	1.38134	0.2997	4.60909	4.04e-06	1.63e-05
Gpr17	G protein-coupled receptor 17	77.9386	1.37997	0.340367	4.05435	5.03e-05	0.000174564
Actl10	actin-like 10	21.4077	1.37915	0.551093	2.50257	0.0123297	0.0280669
Fzd9	frizzled class receptor 9	31.6022	1.37797	0.531515	2.59252	0.00952748	0.0222803
Myc	myelocytomatosis oncogene	11043.4	1.37777	0.0688884	20	5.51e-89	4.04e-87
Ahnak	AHNAK nucleoprotein (desmoyokin)	131445	1.37398	0.068914	19.9376	1.92e-88	1.39e-86
Qk	quaking	17901.4	1.37312	0.248544	5.52467	3.3e-08	1.67e-07
Stx1a	syntaxin 1A (brain)	1235.34	1.37274	0.117722	11.6608	2.02e-31	3.63e-30
Zfp9	zinc finger protein 9	544.713	1.37072	0.229093	5.98323	2.19e-09	1.22e-08
Thsd7a	thrombospondin, type I, domain containing 7A	217.566	1.36997	0.24754	5.53436	3.12e-08	1.58e-07
Arl4c	ADP-ribosylation factor-like 4C	31189.9	1.36958	0.0772643	17.7259	2.65e-70	1.4e-68
Chd7	chromodomain helicase DNA binding protein 7	1846.31	1.36915	0.121482	11.2704	1.84e-29	3.05e-28
5730559C18Rik	RIKEN cDNA 5730559C18 gene	12245.3	1.36563	0.11873	11.502	1.29e-30	2.24e-29
Eml1	echinoderm microtubule associated protein like 1	2841.59	1.36452	0.0908396	15.0212	5.33e-51	1.67e-49
Dscam	Down syndrome cell adhesion molecule	159.518	1.36351	0.248444	5.48818	4.06e-08	2.03e-07
Odc1	ornithine decarboxylase, structural 1	23116.7	1.36236	0.0914785	14.8926	3.68e-50	1.13e-48
Tgif1	TGFB-induced factor homeobox 1	16263.9	1.36111	0.101782	13.3728	8.72e-41	2.01e-39
Flna	filamin, alpha	195819	1.36086	0.0863081	15.7675	5.21e-56	1.89e-54
Neto2	neuropilin (NRP) and tolloid (TLL)-like 2	848.553	1.35855	0.273597	4.96552	6.85e-07	3.03e-06
Nrros	negative regulator of reactive oxygen species	125.625	1.35613	0.524334	2.58639	0.00969877	0.0226485
Hvcn1	hydrogen voltage-gated channel 1	58.4809	1.35537	0.573319	2.36407	0.0180754	0.0394343
Nop56	NOP56 ribonucleoprotein	14151.8	1.35526	0.0812516	16.6798	1.84e-62	8.26e-61
Hsd17b7	hydroxysteroid (17-beta) dehydrogenase 7	1256.04	1.35306	0.108394	12.4829	9.26e-36	1.92e-34
Atg4c	autophagy related 4C, cysteine peptidase	607.928	1.35125	0.175	7.72144	1.15e-14	9.3e-14
Spire1	spire homolog 1 (Drosophila)	2600.06	1.35038	0.126401	10.6833	1.22e-26	1.79e-25
Dok1	docking protein 1	2015.87	1.3484	0.125809	10.7178	8.39e-27	1.24e-25
Ccdc88b	coiled-coil domain containing 88B	77.3726	1.34792	0.50549	2.66657	0.00766305	0.018329
Pcdh1	protocadherin 1	11602.3	1.34771	0.0957573	14.0742	5.47e-45	1.43e-43
Flnb	filamin, beta	42102.9	1.34523	0.0838634	16.0407	6.64e-58	2.53e-56
Ppm1j	protein phosphatase 1J	32.2619	1.34354	0.500541	2.68417	0.00727111	0.0174682
E230016M11Rik	RIKEN cDNA E230016M11 gene	118.982	1.34325	0.31649	4.24421	2.19e-05	7.99e-05
Chst15	carbohydrate (N-acetylgalactosamine 4-sulfate 6-O) sulfotransferase 15	5427.47	1.34139	0.137713	9.74051	2.03e-22	2.47e-21
Zdhhc2	zinc finger, DHHC domain containing 2	2263.59	1.34104	0.195501	6.85949	6.91e-12	4.65e-11
Ppp1r18	protein phosphatase 1, regulatory subunit 18	11176.3	1.3409	0.11329	11.836	2.54e-32	4.78e-31
Twist2	twist basic helix-loop-helix transcription factor 2	186.452	1.34079	0.310718	4.31513	1.6e-05	5.94e-05
Dact3	dishevelled-binding antagonist of beta-catenin 3	73.1461	1.34043	0.395162	3.3921	0.000693591	0.00202458
Gm16982	predicted gene, 16982	50.0053	1.33842	0.507789	2.63578	0.00839436	0.0199238
Srgap1	SLIT-ROBO Rho GTPase activating protein 1	841.586	1.33818	0.160972	8.31312	9.32e-17	8.57e-16
Sh3glb1	SH3-domain GRB2-like B1 (endophilin)	35369.1	1.3372	0.120766	11.0726	1.7e-28	2.71e-27
Tbc1d2	TBC1 domain family, member 2	586.338	1.33694	0.173313	7.714	1.22e-14	9.84e-14
Coro2b	coronin, actin binding protein, 2B	154.313	1.33442	0.254506	5.24319	1.58e-07	7.46e-07
Aff1	AF4/FMR2 family, member 1	22333.2	1.33332	0.0923197	14.4424	2.8e-47	7.8e-46
Peli2	pellino 2	705.021	1.33026	0.137455	9.67779	3.75e-22	4.53e-21
Klhl26	kelch-like 26	5271.08	1.32809	0.0981951	13.525	1.11e-41	2.66e-40
Cav1	caveolin 1, caveolae protein	7470.95	1.32698	0.0808071	16.4216	1.34e-60	5.57e-59
Itpripl2	inositol 1,4,5-triphosphate receptor interacting protein-like 2	23277.6	1.32682	0.0728643	18.2095	4.34e-74	2.46e-72
Mfhas1	malignant fibrous histiocytoma amplified sequence 1	6527.68	1.32599	0.0895891	14.8008	1.45e-49	4.35e-48
Tns4	tensin 4	55.7259	1.32579	0.428428	3.09456	0.00197108	0.0053005
Itgb1	integrin beta 1 (fibronectin receptor beta)	111312	1.32311	0.103015	12.8439	9.31e-38	2.02e-36
Dnajb5	DnaJ heat shock protein family (Hsp40) member B5	672.146	1.32024	0.150239	8.78764	1.53e-18	1.55e-17
Ptprb	protein tyrosine phosphatase, receptor type, B	44.8139	1.31955	0.446259	2.95692	0.00310724	0.00804754
Fam102b	family with sequence similarity 102, member B	3700.76	1.31847	0.131492	10.027	1.16e-23	1.5e-22
Dusp5	dual specificity phosphatase 5	2376.27	1.31708	0.100256	13.1372	2.02e-39	4.56e-38
Syn2	synapsin II	28.302	1.31666	0.548174	2.40191	0.0163097	0.0360094
Katnb1	katanin p80 (WD40-containing) subunit B 1	1769.95	1.31636	0.147126	8.94717	3.65e-19	3.83e-18
Smarcd3	SWI/SNF related, matrix associated, actin dependent regulator of chromatin, subfamily d, member 3	2594.89	1.31276	0.111974	11.7238	9.62e-32	1.76e-30
Pvrl3	NA	5540.25	1.31241	0.185522	7.07415	1.5e-12	1.06e-11
2700094K13Rik	NA	1493.2	1.30987	0.138871	9.43228	4.01e-21	4.66e-20
Myh9	myosin, heavy polypeptide 9, non-muscle	251335	1.3087	0.0876034	14.9389	1.84e-50	5.69e-49
Arhgef18	rho/rac guanine nucleotide exchange factor (GEF) 18	12545.4	1.30838	0.120109	10.8933	1.24e-27	1.9e-26
G0s2	G0/G1 switch gene 2	135.895	1.30525	0.280777	4.6487	3.34e-06	1.36e-05
Tas1r3	taste receptor, type 1, member 3	44.6501	1.30338	0.428413	3.04235	0.00234735	0.00623647
Ttn	titin	42.0753	1.30232	0.492384	2.64492	0.00817096	0.0194472
Cblb	Casitas B-lineage lymphoma b	5045.72	1.30179	0.0924135	14.0865	4.6e-45	1.2e-43
Mir17hg	Mir17 host gene (non-protein coding)	312.028	1.29702	0.296781	4.37028	1.24e-05	4.69e-05
Zdhhc18	zinc finger, DHHC domain containing 18	2028.53	1.29673	0.133777	9.69325	3.22e-22	3.91e-21
Ier5l	immediate early response 5-like	2924.77	1.29477	0.116927	11.0733	1.69e-28	2.7e-27
Kctd5	potassium channel tetramerisation domain containing 5	11103.6	1.2924	0.0901156	14.3415	1.2e-46	3.29e-45
5430435G22Rik	NA	464.955	1.29218	0.159028	8.12551	4.45e-16	3.91e-15
Msrb3	methionine sulfoxide reductase B3	1567.15	1.29062	0.164326	7.85405	4.03e-15	3.33e-14
Ski	ski sarcoma viral oncogene homolog (avian)	11001.7	1.2886	0.104339	12.3502	4.86e-35	9.95e-34
Inpp5a	inositol polyphosphate-5-phosphatase A	3806.49	1.28798	0.114625	11.2365	2.7e-29	4.43e-28
Pde7a	phosphodiesterase 7A	4487.37	1.28644	0.17289	7.44081	1e-13	7.65e-13
Rgs12	regulator of G-protein signaling 12	5785.59	1.28626	0.108468	11.8584	1.95e-32	3.69e-31
Rgs20	regulator of G-protein signaling 20	406.863	1.28615	0.191978	6.69947	2.09e-11	1.36e-10
Phospho1	phosphatase, orphan 1	24.0554	1.28579	0.54559	2.3567	0.0184382	0.0401454
Ripk2	receptor (TNFRSF)-interacting serine-threonine kinase 2	466.009	1.28453	0.209844	6.12139	9.28e-10	5.33e-09
Gm15645	predicted gene 15645	1047.67	1.28365	0.120843	10.6224	2.34e-26	3.39e-25
Sec14l2	SEC14-like lipid binding 2	333.064	1.28254	0.200015	6.41224	1.43e-10	8.72e-10
Specc1	sperm antigen with calponin homology and coiled-coil domains 1	11221.3	1.28243	0.0927359	13.8288	1.71e-43	4.34e-42
Pip4k2a	phosphatidylinositol-5-phosphate 4-kinase, type II, alpha	6261.13	1.27472	0.12831	9.93472	2.94e-23	3.74e-22
Agpat9	NA	466.085	1.27411	0.169908	7.4988	6.44e-14	4.97e-13
Nrcam	neuronal cell adhesion molecule	71.2255	1.27196	0.391395	3.24981	0.00115482	0.00325586
Bbs12	Bardet-Biedl syndrome 12 (human)	1486.59	1.27196	0.213185	5.96643	2.42e-09	1.35e-08
Foxd2os	forkhead box D2, opposite strand	116.774	1.27147	0.29975	4.24176	2.22e-05	8.07e-05
Nup210l	nucleoporin 210-like	494.338	1.2714	0.19757	6.43518	1.23e-10	7.55e-10
Stk38l	serine/threonine kinase 38 like	4968.98	1.26907	0.131947	9.61803	6.71e-22	8.04e-21
Ano1	anoctamin 1, calcium activated chloride channel	38746.7	1.26889	0.0956178	13.2704	3.44e-40	7.85e-39
Piezo1	piezo-type mechanosensitive ion channel component 1	18122.6	1.26797	0.0979026	12.9513	2.31e-38	5.11e-37
Pde4d	phosphodiesterase 4D, cAMP specific	3048.08	1.26669	0.132374	9.56909	1.08e-21	1.28e-20
Plekhg3	pleckstrin homology domain containing, family G (with RhoGef domain) member 3	13651	1.26629	0.102939	12.3014	8.91e-35	1.81e-33
Cdkn2b	cyclin-dependent kinase inhibitor 2B (p15, inhibits CDK4)	7188.71	1.26628	0.0783536	16.1611	9.49e-59	3.79e-57
Foxc1	forkhead box C1	438.455	1.26624	0.19899	6.36332	1.97e-10	1.19e-09
Chac1	ChaC, cation transport regulator 1	292.254	1.26577	0.27024	4.68389	2.81e-06	1.16e-05
A930015D03Rik	RIKEN cDNA A930015D03 gene	595.827	1.26493	0.195682	6.46419	1.02e-10	6.27e-10
Map1b	microtubule-associated protein 1B	15482	1.26059	0.12862	9.80091	1.12e-22	1.38e-21
E230016K23Rik	RIKEN cDNA E230016K23 gene	174.061	1.26027	0.333666	3.77704	0.000158702	0.000514579
Atxn1	ataxin 1	2521.04	1.26002	0.179786	7.00841	2.41e-12	1.68e-11
Ube2e3	ubiquitin-conjugating enzyme E2E 3	6485.39	1.25995	0.106725	11.8055	3.66e-32	6.81e-31
Lca5	Leber congenital amaurosis 5 (human)	550.549	1.25945	0.220276	5.71763	1.08e-08	5.7e-08
Zmynd19	zinc finger, MYND domain containing 19	2409.11	1.25904	0.122939	10.2412	1.3e-24	1.76e-23
Lor	loricrin	54.7719	1.25836	0.4248	2.96223	0.00305415	0.00791631
Spred2	sprouty-related, EVH1 domain containing 2	5067.51	1.25628	0.112866	11.1307	8.89e-29	1.44e-27
Mmp14	matrix metallopeptidase 14 (membrane-inserted)	16128.1	1.25325	0.0950004	13.1921	9.75e-40	2.21e-38
Rrs1	ribosome biogenesis regulator 1	2711.99	1.25204	0.107999	11.5931	4.47e-31	7.94e-30
Slc38a1	solute carrier family 38, member 1	3524.68	1.24885	0.100045	12.4829	9.26e-36	1.92e-34
Spon1	spondin 1, (f-spondin) extracellular matrix protein	103.79	1.24856	0.427471	2.9208	0.00349137	0.0089489
Tmc7	transmembrane channel-like gene family 7	339.619	1.24826	0.195122	6.39733	1.58e-10	9.59e-10
Unc5b	unc-5 netrin receptor B	54375.8	1.24792	0.0856404	14.5716	4.26e-48	1.22e-46
Txnrd3	thioredoxin reductase 3	1188.14	1.2472	0.126524	9.85738	6.37e-23	7.95e-22
Ccne1	cyclin E1	1114.53	1.24718	0.177183	7.03891	1.94e-12	1.36e-11
Lrrn1	leucine rich repeat protein 1, neuronal	47.6109	1.24606	0.419081	2.97332	0.00294593	0.00766495
Gm16796	predicted gene, 16796	22.794	1.24602	0.527149	2.36369	0.0180941	0.0394644
Tpgs2	tubulin polyglutamylase complex subunit 2	1125.02	1.24227	0.122815	10.115	4.74e-24	6.25e-23
Hilpda	hypoxia inducible lipid droplet associated	1347.85	1.24209	0.142516	8.71545	2.9e-18	2.88e-17
Mical2	microtubule associated monooxygenase, calponin and LIM domain containing 2	14361.3	1.24061	0.106372	11.663	1.97e-31	3.55e-30
Rnf183	ring finger protein 183	71.7757	1.24005	0.426849	2.90512	0.00367108	0.00936842
Atp2b4	ATPase, Ca++ transporting, plasma membrane 4	25470.8	1.23984	0.134585	9.21227	3.19e-20	3.52e-19
Dpm3	dolichyl-phosphate mannosyltransferase polypeptide 3	1332.24	1.23937	0.1154	10.7398	6.62e-27	9.79e-26
Iqck	IQ motif containing K	149.569	1.23836	0.40097	3.08841	0.00201228	0.00540241
Bmp2k	BMP2 inducible kinase	1918.15	1.2368	0.158354	7.81038	5.7e-15	4.68e-14
Uck2	uridine-cytidine kinase 2	5329.99	1.23387	0.111029	11.1131	1.08e-28	1.74e-27
Shisa4	shisa family member 4	2849.91	1.23378	0.116705	10.5718	4.03e-26	5.79e-25
Mkl1	MKL (megakaryoblastic leukemia)/myocardin-like 1	6797.08	1.23036	0.119967	10.2559	1.11e-24	1.52e-23
Kcnq5	potassium voltage-gated channel, subfamily Q, member 5	245.534	1.22722	0.25003	4.90831	9.19e-07	4e-06
Rnf144a	ring finger protein 144A	53.8671	1.22678	0.536669	2.28592	0.022259	0.0474168
Pde4dip	phosphodiesterase 4D interacting protein (myomegalin)	13296.2	1.22427	0.0894313	13.6895	1.17e-42	2.89e-41
Llgl1	lethal giant larvae homolog 1 (Drosophila)	10558.2	1.22329	0.103591	11.8088	3.52e-32	6.56e-31
Ltbp4	latent transforming growth factor beta binding protein 4	812.008	1.22243	0.158094	7.73228	1.06e-14	8.58e-14
Nhp2	NHP2 ribonucleoprotein	5874.01	1.22234	0.111162	10.996	3.99e-28	6.25e-27
Mpzl3	myelin protein zero-like 3	586.257	1.22228	0.176758	6.91501	4.68e-12	3.19e-11
Cited2	Cbp/p300-interacting transactivator, with Glu/Asp-rich carboxy-terminal domain, 2	27694.2	1.22051	0.0737779	16.5431	1.8e-61	7.73e-60
Med13l	mediator complex subunit 13-like	2653.45	1.2202	0.091822	13.2887	2.69e-40	6.17e-39
Endod1	endonuclease domain containing 1	8055.88	1.21984	0.135011	9.03511	1.64e-19	1.74e-18
Grk5	G protein-coupled receptor kinase 5	516.843	1.21925	0.172955	7.04956	1.79e-12	1.26e-11
Pbx3	pre B cell leukemia homeobox 3	1360.36	1.21809	0.137489	8.85957	8.03e-19	8.27e-18
3110045C21Rik	RIKEN cDNA 3110045C21 gene	32.5648	1.21455	0.499891	2.42964	0.0151139	0.0336785
Lgalsl	lectin, galactoside binding-like	6465.72	1.21445	0.163134	7.4445	9.73e-14	7.44e-13
Ogfrl1	opioid growth factor receptor-like 1	594.944	1.21382	0.246684	4.92057	8.63e-07	3.78e-06
Mkx	mohawk homeobox	864.174	1.21359	0.196213	6.18508	6.21e-10	3.61e-09
Bysl	bystin-like	3013.23	1.2123	0.109369	11.0845	1.49e-28	2.39e-27
Rhou	ras homolog family member U	13448.3	1.20951	0.106779	11.3273	9.62e-30	1.61e-28
A430105I19Rik	RIKEN cDNA A430105I19 gene	10723	1.20809	0.0766912	15.7527	6.58e-56	2.39e-54
Snora7a	small nucleolar RNA, H/ACA box 7A	45.927	1.20805	0.450952	2.67889	0.00738659	0.0177196
Cacna1g	calcium channel, voltage-dependent, T type, alpha 1G subunit	4590.47	1.2067	0.147955	8.15588	3.47e-16	3.07e-15
Ppp1r3f	protein phosphatase 1, regulatory (inhibitor) subunit 3F	364.652	1.20649	0.189733	6.35889	2.03e-10	1.22e-09
Lamb1	laminin B1	18450.1	1.20494	0.107543	11.2043	3.88e-29	6.35e-28
Igfbp4	insulin-like growth factor binding protein 4	5815.66	1.20405	0.181999	6.61569	3.7e-11	2.36e-10
Peg12	paternally expressed 12	596.532	1.20357	0.146589	8.21052	2.2e-16	1.98e-15
Prdm8	PR domain containing 8	54.9872	1.20222	0.445687	2.69745	0.00698734	0.0168558
Wwc2	WW, C2 and coiled-coil domain containing 2	16141.2	1.20137	0.099107	12.1219	8.08e-34	1.59e-32
Itga2	integrin alpha 2	17637.6	1.20124	0.15098	7.95629	1.77e-15	1.49e-14
Simc1	SUMO-interacting motifs containing 1	1882.46	1.20085	0.142686	8.416	3.9e-17	3.64e-16
Atp1b3	ATPase, Na+/K+ transporting, beta 3 polypeptide	11490.3	1.20065	0.0886559	13.5428	8.74e-42	2.1e-40
Nr1d1	nuclear receptor subfamily 1, group D, member 1	2666.14	1.20063	0.139612	8.59974	7.99e-18	7.75e-17
Rad51b	RAD51 paralog B	584.73	1.20058	0.179726	6.68008	2.39e-11	1.54e-10
9130008F23Rik	RIKEN cDNA 9130008F23 gene	451.343	1.19996	0.195608	6.13451	8.54e-10	4.92e-09
Cad	carbamoyl-phosphate synthetase 2, aspartate transcarbamylase, and dihydroorotase	11510.9	1.19854	0.118846	10.0848	6.45e-24	8.42e-23
Nfil3	nuclear factor, interleukin 3, regulated	1935.59	1.19801	0.117777	10.1719	2.65e-24	3.52e-23
Pcyt1b	phosphate cytidylyltransferase 1, choline, beta isoform	1631.44	1.19764	0.112986	10.5998	2.98e-26	4.31e-25
Jph1	junctophilin 1	533.935	1.19655	0.184504	6.4852	8.86e-11	5.49e-10
Rcn2	reticulocalbin 2	16286.2	1.19605	0.104706	11.423	3.21e-30	5.49e-29
Gm14137	predicted gene 14137	176.766	1.19442	0.231555	5.15825	2.49e-07	1.16e-06
Junb	jun B proto-oncogene	45036.3	1.19395	0.12004	9.94626	2.62e-23	3.33e-22
3110082I17Rik	RIKEN cDNA 3110082I17 gene	1154.29	1.1933	0.110454	10.8036	3.31e-27	4.96e-26
Sema7a	sema domain, immunoglobulin domain (Ig), and GPI membrane anchor, (semaphorin) 7A	70.3014	1.19298	0.361317	3.30177	0.000960777	0.00274261
C3ar1	complement component 3a receptor 1	152.234	1.19221	0.516197	2.3096	0.0209105	0.0448477
Tead2	TEA domain family member 2	12657.8	1.19064	0.0924603	12.8773	6.04e-38	1.32e-36
Cd320	CD320 antigen	2267.24	1.18469	0.141737	8.35836	6.36e-17	5.89e-16
Slc26a6	solute carrier family 26, member 6	367.692	1.1814	0.172883	6.83354	8.28e-12	5.55e-11
Bcr	breakpoint cluster region	9904.8	1.18132	0.108305	10.9074	1.06e-27	1.63e-26
Scarb1	scavenger receptor class B, member 1	6015.34	1.17974	0.109314	10.7922	3.75e-27	5.59e-26
Cep78	centrosomal protein 78	1607.38	1.17966	0.153828	7.66867	1.74e-14	1.39e-13
Vav3	vav 3 oncogene	210.907	1.17851	0.233402	5.04925	4.44e-07	2e-06
Cotl1	coactosin-like 1 (Dictyostelium)	37079.4	1.17757	0.109277	10.776	4.47e-27	6.63e-26
Poln	DNA polymerase N	97.7784	1.17382	0.338749	3.46515	0.000529927	0.00158301
Mex3b	mex3 RNA binding family member B	1792.85	1.17043	0.143739	8.14274	3.86e-16	3.41e-15
Yif1b	Yip1 interacting factor homolog B (S. cerevisiae)	1559.73	1.16967	0.131511	8.89407	5.89e-19	6.12e-18
Man1c1	mannosidase, alpha, class 1C, member 1	111.018	1.16878	0.380641	3.07055	0.00213665	0.00571228
Eif4e3	eukaryotic translation initiation factor 4E member 3	1058.04	1.16835	0.176623	6.61492	3.72e-11	2.37e-10
Snord99	small nucleolar RNA, C/D box 99	30.457	1.16789	0.480929	2.42839	0.0151659	0.0337622
Gpx3	glutathione peroxidase 3	188.492	1.16675	0.31691	3.68166	0.000231725	0.000732899
Ppfibp1	PTPRF interacting protein, binding protein 1 (liprin beta 1)	20181.5	1.16646	0.130891	8.9117	5.03e-19	5.24e-18
Lepr	leptin receptor	149.498	1.16537	0.292672	3.98184	6.84e-05	0.000233245
Gal3st2	galactose-3-O-sulfotransferase 2	29.4743	1.16394	0.492185	2.36485	0.0180372	0.0393771
Glp1r	glucagon-like peptide 1 receptor	25.3717	1.16212	0.500625	2.32134	0.0202686	0.0436311
Cdc42ep3	CDC42 effector protein (Rho GTPase binding) 3	742.831	1.15853	0.181679	6.37679	1.81e-10	1.09e-09
Ptgfrn	prostaglandin F2 receptor negative regulator	24769.7	1.15685	0.107998	10.7118	8.96e-27	1.32e-25
Draxin	dorsal inhibitory axon guidance protein	49.1401	1.15581	0.424479	2.72289	0.00647136	0.015727
Pkd1l3	polycystic kidney disease 1 like 3	162.45	1.15453	0.292497	3.94716	7.91e-05	0.000267564
Rgs19	regulator of G-protein signaling 19	1246.46	1.15419	0.117062	9.85963	6.23e-23	7.79e-22
Areg	amphiregulin	1172.04	1.15356	0.143555	8.03566	9.31e-16	8e-15
Zdhhc16	zinc finger, DHHC domain containing 16	5789.22	1.15336	0.0879099	13.1198	2.54e-39	5.72e-38
Trpm3	transient receptor potential cation channel, subfamily M, member 3	110.098	1.15268	0.315614	3.65217	0.000260034	0.000815654
Sptb	spectrin beta, erythrocytic	815.359	1.1507	0.178493	6.44673	1.14e-10	7.01e-10
Dock5	dedicator of cytokinesis 5	2798.72	1.15066	0.137131	8.391	4.82e-17	4.5e-16
Cgref1	cell growth regulator with EF hand domain 1	1442.35	1.1504	0.13067	8.80387	1.32e-18	1.35e-17
Dzip1l	DAZ interacting protein 1-like	10529.2	1.14945	0.073246	15.693	1.69e-55	6.06e-54
Prkrir	NA	10517.4	1.14556	0.122716	9.33507	1.01e-20	1.15e-19
Tmod3	tropomodulin 3	21798.1	1.14388	0.141609	8.07775	6.6e-16	5.72e-15
Sema4d	sema domain, immunoglobulin domain (Ig), transmembrane domain (TM) and short cytoplasmic domain, (semaphorin) 4D	2991.21	1.14303	0.110002	10.391	2.73e-25	3.81e-24
4921536K21Rik	RIKEN cDNA 4921536K21 gene	83.6057	1.14144	0.316033	3.61176	0.000304121	0.00094398
Ankrd13b	ankyrin repeat domain 13b	8498.12	1.14009	0.075467	15.1072	1.45e-51	4.64e-50
Sarm1	sterile alpha and HEAT/Armadillo motif containing 1	168.71	1.14001	0.284902	4.00139	6.3e-05	0.000215948
Gpr125	NA	7194.33	1.13912	0.0953306	11.9492	6.56e-33	1.26e-31
Enah	enabled homolog (Drosophila)	16674.4	1.13774	0.140257	8.11183	4.99e-16	4.37e-15
Glipr1	GLI pathogenesis-related 1 (glioma)	10288.4	1.13773	0.127255	8.94053	3.87e-19	4.05e-18
Rrp9	RRP9, small subunit (SSU) processome component, homolog (yeast)	2994.62	1.13567	0.109435	10.3776	3.14e-25	4.37e-24
Exosc6	exosome component 6	1898.6	1.13471	0.0930728	12.1916	3.45e-34	6.87e-33
Snora68	small nucleolar RNA, H/ACA box 68	72.8468	1.13305	0.384666	2.94554	0.00322395	0.00831558
Hmgcll1	3-hydroxymethyl-3-methylglutaryl-Coenzyme A lyase-like 1	2038.12	1.13172	0.20462	5.53082	3.19e-08	1.61e-07
Kcnq4	potassium voltage-gated channel, subfamily Q, member 4	64.0623	1.13127	0.375832	3.01004	0.00261212	0.00686742
Mettl15	methyltransferase like 15	223.017	1.12925	0.26058	4.33361	1.47e-05	5.49e-05
Hyal1	hyaluronoglucosaminidase 1	178.675	1.12915	0.233085	4.84438	1.27e-06	5.46e-06
Col15a1	collagen, type XV, alpha 1	1162.52	1.12865	0.133576	8.44947	2.93e-17	2.75e-16
Itgb5	integrin beta 5	10955.8	1.1283	0.143106	7.88439	3.16e-15	2.62e-14
Slamf9	SLAM family member 9	189.195	1.12571	0.273981	4.10873	3.98e-05	0.000139567
Fgd1	FYVE, RhoGEF and PH domain containing 1	2451.07	1.1256	0.120055	9.37573	6.87e-21	7.87e-20
Eif2d	eukaryotic translation initiation factor 2D	4566.19	1.1254	0.121058	9.2963	1.45e-20	1.64e-19
Itprip	inositol 1,4,5-triphosphate receptor interacting protein	5152.27	1.12496	0.126728	8.87695	6.87e-19	7.1e-18
Mrgbp	MRG/MORF4L binding protein	1415.25	1.12483	0.120569	9.32932	1.07e-20	1.21e-19
Zcchc10	zinc finger, CCHC domain containing 10	1013.77	1.12479	0.177481	6.33753	2.33e-10	1.4e-09
Eif2b3	eukaryotic translation initiation factor 2B, subunit 3	1063.46	1.1233	0.119582	9.3936	5.8e-21	6.67e-20
Bach2	BTB and CNC homology, basic leucine zipper transcription factor 2	43.2989	1.12224	0.418982	2.67848	0.00739568	0.0177388
Spag4	sperm associated antigen 4	181.761	1.12219	0.26543	4.22781	2.36e-05	8.54e-05
Dot1l	DOT1-like, histone H3 methyltransferase (S. cerevisiae)	7629.84	1.1217	0.100147	11.2005	4.06e-29	6.62e-28
Hip1	huntingtin interacting protein 1	5133.67	1.11968	0.101737	11.0056	3.59e-28	5.65e-27
Zfp867	zinc finger protein 867	2165.45	1.11893	0.188414	5.93867	2.87e-09	1.59e-08
Ankrd54	ankyrin repeat domain 54	2844.01	1.11825	0.100328	11.1459	7.5e-29	1.22e-27
Cipc	CLOCK interacting protein, circadian	3933.86	1.11539	0.0973576	11.4566	2.18e-30	3.74e-29
Lmnb2	lamin B2	3623.53	1.11434	0.120286	9.26412	1.97e-20	2.19e-19
Dnal1	dynein, axonemal, light chain 1	1787.27	1.11426	0.16871	6.60462	3.99e-11	2.54e-10
Pkp2	plakophilin 2	7081.11	1.11361	0.116574	9.55281	1.26e-21	1.49e-20
Suv39h2	suppressor of variegation 3-9 homolog 2 (Drosophila)	467.389	1.11325	0.252429	4.41017	1.03e-05	3.95e-05
Slc39a13	solute carrier family 39 (metal ion transporter), member 13	2772.09	1.11291	0.109773	10.1383	3.74e-24	4.94e-23
Rif1	replication timing regulatory factor 1	9520.39	1.11276	0.471172	2.36169	0.0181918	0.0396616
Arhgap4	Rho GTPase activating protein 4	67.6287	1.11082	0.445565	2.49305	0.0126651	0.0287146
Numbl	numb-like	3053.13	1.10939	0.127578	8.69576	3.45e-18	3.41e-17
Hoxa3	homeobox A3	39.4417	1.10924	0.462081	2.40053	0.0163715	0.0361312
Lipt2	lipoyl(octanoyl) transferase 2 (putative)	594.236	1.10874	0.211097	5.2523	1.5e-07	7.11e-07
Efna2	ephrin A2	311.12	1.10859	0.21421	5.17525	2.28e-07	1.06e-06
Myo10	myosin X	15053	1.10818	0.0946954	11.7026	1.24e-31	2.25e-30
Fam210b	family with sequence similarity 210, member B	8009.84	1.10584	0.136145	8.12249	4.57e-16	4.01e-15
Chrnb2	cholinergic receptor, nicotinic, beta polypeptide 2 (neuronal)	52.1782	1.10439	0.40752	2.71002	0.0067279	0.0162948
Rrp12	ribosomal RNA processing 12 homolog (S. cerevisiae)	4886.28	1.10416	0.103663	10.6514	1.72e-26	2.5e-25
Cda	cytidine deaminase	425.198	1.10411	0.224672	4.91433	8.91e-07	3.89e-06
Mgat4a	mannoside acetylglucosaminyltransferase 4, isoenzyme A	2558.97	1.10264	0.121453	9.07871	1.1e-19	1.18e-18
Syt17	synaptotagmin XVII	192.669	1.10224	0.234559	4.69921	2.61e-06	1.08e-05
Lrfn1	leucine rich repeat and fibronectin type III domain containing 1	227.013	1.1003	0.243986	4.50968	6.49e-06	2.55e-05
S100a4	S100 calcium binding protein A4	616.223	1.0998	0.407404	2.69954	0.00694355	0.016765
Elk3	ELK3, member of ETS oncogene family	12286.6	1.09976	0.0939325	11.7079	1.16e-31	2.11e-30
Cxxc5	CXXC finger 5	2093.4	1.09959	0.117367	9.36882	7.33e-21	8.38e-20
Trib3	tribbles pseudokinase 3	810.682	1.0988	0.175159	6.27315	3.54e-10	2.09e-09
Fam46b	family with sequence similarity 46, member B	186.106	1.09828	0.288384	3.8084	0.00013987	0.000456595
Snord49a	small nucleolar RNA, C/D box 49A	84.9955	1.09801	0.331837	3.30888	0.000936686	0.00267919
Heatr1	HEAT repeat containing 1	7401	1.09715	0.101448	10.8149	2.93e-27	4.39e-26
Gm19705	predicted gene, 19705	86.8333	1.09687	0.319215	3.43614	0.000590066	0.00174671
Nol10	nucleolar protein 10	3479.25	1.09548	0.0874724	12.5237	5.54e-36	1.16e-34
Ghr	growth hormone receptor	6679.44	1.09468	0.249852	4.3813	1.18e-05	4.47e-05
2610301B20Rik	RIKEN cDNA 2610301B20 gene	1283.68	1.09393	0.154771	7.06803	1.57e-12	1.11e-11
Phlda3	pleckstrin homology like domain, family A, member 3	3927.76	1.09339	0.116442	9.39	6e-21	6.89e-20
Ttc7b	tetratricopeptide repeat domain 7B	1360.44	1.09324	0.118756	9.20579	3.39e-20	3.73e-19
Pfkp	phosphofructokinase, platelet	191.976	1.09299	0.350183	3.12121	0.0018011	0.00488274
Gm10658	predicted gene 10658	97.621	1.09209	0.328101	3.32854	0.000873038	0.00251207
Tsc22d1	TSC22 domain family, member 1	47563.8	1.09208	0.0853159	12.8005	1.63e-37	3.53e-36
Iffo2	intermediate filament family orphan 2	6228.84	1.09158	0.0808923	13.4942	1.69e-41	4.01e-40
Crybg3	beta-gamma crystallin domain containing 3	396.244	1.09151	0.168959	6.46018	1.05e-10	6.43e-10
Glrp1	glutamine repeat protein 1	166.51	1.09113	0.244368	4.46511	8e-06	3.11e-05
Cish	cytokine inducible SH2-containing protein	4795.62	1.09094	0.0991702	11.0006	3.79e-28	5.96e-27
Rnf122	ring finger protein 122	384.907	1.08799	0.240925	4.51588	6.31e-06	2.49e-05
Hectd2	HECT domain containing 2	140.053	1.08751	0.389934	2.78896	0.00528783	0.013088
Mir22hg	Mir22 host gene (non-protein coding)	2949.2	1.08745	0.247128	4.40035	1.08e-05	4.12e-05
Micall2	MICAL-like 2	3045.2	1.08494	0.106864	10.1526	3.23e-24	4.28e-23
B930041F14Rik	NA	396.74	1.08419	0.221532	4.89405	9.88e-07	4.29e-06
Fam84a	family with sequence similarity 84, member A	1457.39	1.08144	0.127689	8.46931	2.47e-17	2.33e-16
Fam214b	family with sequence similarity 214, member B	1634.64	1.08087	0.134614	8.02944	9.79e-16	8.39e-15
Peg13	paternally expressed 13	2375.91	1.0805	0.12812	8.43353	3.35e-17	3.15e-16
Ciart	circadian associated repressor of transcription	105.79	1.08034	0.33859	3.19072	0.00141921	0.00394083
Zfp428	zinc finger protein 428	1402.13	1.07919	0.149761	7.20608	5.76e-13	4.18e-12
Sppl3	signal peptide peptidase 3	14962.9	1.07903	0.120429	8.95996	3.25e-19	3.42e-18
Map3k9	mitogen-activated protein kinase kinase kinase 9	744.654	1.07887	0.13726	7.86005	3.84e-15	3.18e-14
Qtrtd1	queuine tRNA-ribosyltransferase domain containing 1	2920.93	1.07875	0.118834	9.07785	1.11e-19	1.18e-18
Camkk2	calcium/calmodulin-dependent protein kinase kinase 2, beta	2432.24	1.0784	0.0905677	11.9071	1.09e-32	2.07e-31
Nfatc2	nuclear factor of activated T cells, cytoplasmic, calcineurin dependent 2	2394.23	1.07668	0.149392	7.20707	5.72e-13	4.16e-12
Plod1	procollagen-lysine, 2-oxoglutarate 5-dioxygenase 1	2435.05	1.07605	0.139897	7.69172	1.45e-14	1.17e-13
Fam78b	family with sequence similarity 78, member B	105.138	1.07417	0.351935	3.05217	0.00227193	0.00605182
Marcksl1	MARCKS-like 1	14795.6	1.07389	0.124452	8.62896	6.19e-18	6.04e-17
Mcm6	minichromosome maintenance complex component 6	17175	1.07347	0.132515	8.10077	5.46e-16	4.77e-15
Tspo	translocator protein	10891.7	1.07324	0.104834	10.2375	1.35e-24	1.83e-23
Znrf3	zinc and ring finger 3	2423.76	1.07225	0.116125	9.23363	2.62e-20	2.89e-19
Nkrf	NF-kappaB repressing factor	1259.74	1.07176	0.151936	7.054	1.74e-12	1.22e-11
Cpne8	copine VIII	5910.67	1.07122	0.106923	10.0186	1.26e-23	1.63e-22
Gpr63	G protein-coupled receptor 63	94.057	1.07102	0.365513	2.93017	0.00338773	0.00870644
Ece2	endothelin converting enzyme 2	960.716	1.06882	0.184089	5.80602	6.4e-09	3.44e-08
B4galt7	xylosylprotein beta1,4-galactosyltransferase, polypeptide 7 (galactosyltransferase I)	3408.85	1.06787	0.132741	8.04474	8.64e-16	7.45e-15
Tmem138	transmembrane protein 138	2078.32	1.06679	0.152226	7.00796	2.42e-12	1.68e-11
Klhl23	kelch-like 23	280.488	1.06606	0.197548	5.39645	6.8e-08	3.32e-07
Pla2g12a	phospholipase A2, group XIIA	1631.62	1.06539	0.0993821	10.7202	8.18e-27	1.21e-25
Hsd3b7	hydroxy-delta-5-steroid dehydrogenase, 3 beta- and steroid delta-isomerase 7	9419.63	1.06534	0.0979778	10.8733	1.54e-27	2.35e-26
Arhgap10	Rho GTPase activating protein 10	982.634	1.06524	0.129583	8.22053	2.03e-16	1.82e-15
Slc20a2	solute carrier family 20, member 2	12284.4	1.06404	0.102603	10.3705	3.38e-25	4.69e-24
Krt7	keratin 7	4636.87	1.06378	0.158462	6.71315	1.9e-11	1.24e-10
Zbtb3	zinc finger and BTB domain containing 3	730.306	1.06355	0.155817	6.82558	8.76e-12	5.84e-11
Snord12	small nucleolar RNA, C/D box 12	168.258	1.06338	0.265638	4.00312	6.25e-05	0.000214509
Kctd15	potassium channel tetramerisation domain containing 15	3212.09	1.06265	0.097018	10.9531	6.42e-28	9.94e-27
Aox1	aldehyde oxidase 1	1914.26	1.06227	0.142854	7.43605	1.04e-13	7.92e-13
4931406P16Rik	RIKEN cDNA 4931406P16 gene	11331.1	1.06079	0.112493	9.42986	4.11e-21	4.76e-20
LOC101669761	NA	43.9327	1.06068	0.457113	2.3204	0.0203193	0.0437232
Myo7a	myosin VIIA	16580.9	1.05932	0.0725212	14.607	2.53e-48	7.31e-47
Map3k15	mitogen-activated protein kinase kinase kinase 15	79.6345	1.05872	0.320655	3.30174	0.000960869	0.00274261
Golt1b	golgi transport 1B	3432.37	1.05853	0.0981634	10.7834	4.13e-27	6.13e-26
Chst3	carbohydrate (chondroitin 6/keratan) sulfotransferase 3	35.3499	1.0563	0.440838	2.39611	0.0165701	0.0365006
Ajuba	ajuba LIM protein	8843.61	1.05488	0.0877092	12.0271	2.56e-33	4.98e-32
Col18a1	collagen, type XVIII, alpha 1	40374.2	1.05342	0.0950583	11.0818	1.54e-28	2.46e-27
Adprh	ADP-ribosylarginine hydrolase	7165.75	1.05311	0.127223	8.27766	1.26e-16	1.15e-15
Epb4.1l1	NA	8277.86	1.05301	0.0995851	10.574	3.93e-26	5.66e-25
Lancl3	LanC lantibiotic synthetase component C-like 3 (bacterial)	223.716	1.05268	0.325391	3.23511	0.00121594	0.00341877
5730408K05Rik	RIKEN cDNA 5730408K05 gene	209.227	1.05239	0.308281	3.41375	0.000640746	0.00188547
Pus7	pseudouridylate synthase 7	6126.51	1.05146	0.105455	9.97073	2.05e-23	2.62e-22
Clic4	chloride intracellular channel 4 (mitochondrial)	6633.72	1.05093	0.0930599	11.2931	1.42e-29	2.37e-28
Actb	actin, beta	257181	1.04966	0.106296	9.87483	5.35e-23	6.73e-22
Mtr	5-methyltetrahydrofolate-homocysteine methyltransferase	2249.48	1.04883	0.151107	6.94096	3.89e-12	2.67e-11
Rab38	RAB38, member RAS oncogene family	2370.06	1.04806	0.113043	9.27138	1.84e-20	2.05e-19
Robo1	roundabout guidance receptor 1	3875.41	1.04437	0.13637	7.65839	1.88e-14	1.5e-13
Nt5dc2	5'-nucleotidase domain containing 2	1398.82	1.04359	0.144517	7.22122	5.15e-13	3.77e-12
Pcnxl4	NA	2528.7	1.04338	0.129558	8.05336	8.06e-16	6.96e-15
Ifrd1	interferon-related developmental regulator 1	5046.01	1.04316	0.120834	8.63298	5.98e-18	5.84e-17
Ctdp1	CTD (carboxy-terminal domain, RNA polymerase II, polypeptide A) phosphatase, subunit 1	4733.68	1.04274	0.102341	10.1889	2.22e-24	2.97e-23
Snhg4	small nucleolar RNA host gene 4	1156.99	1.04161	0.23551	4.42277	9.74e-06	3.75e-05
Map1lc3a	microtubule-associated protein 1 light chain 3 alpha	1057.53	1.04118	0.164061	6.34628	2.21e-10	1.32e-09
Neb	nebulin	75.3381	1.03958	0.445502	2.33349	0.0196223	0.0423794
Ctxn1	cortexin 1	7597.67	1.03924	0.119793	8.67529	4.13e-18	4.06e-17
Npc1	Niemann-Pick type C1	6209.79	1.03894	0.0989441	10.5003	8.61e-26	1.23e-24
Gnpda2	glucosamine-6-phosphate deaminase 2	3145.45	1.03866	0.252419	4.11483	3.87e-05	0.000136161
Ikzf2	IKAROS family zinc finger 2	1620.16	1.03826	0.287271	3.61423	0.00030124	0.0009354
Apcdd1	adenomatosis polyposis coli down-regulated 1	338.269	1.0371	0.200471	5.17333	2.3e-07	1.07e-06
Filip1l	filamin A interacting protein 1-like	6564.35	1.03524	0.28576	3.62275	0.000291492	0.000907023
Litaf	LPS-induced TN factor	27267.9	1.03477	0.102083	10.1365	3.8e-24	5.02e-23
Prr7	proline rich 7 (synaptic)	129.097	1.03464	0.379551	2.72597	0.00641138	0.0155928
Nme2	NME/NM23 nucleoside diphosphate kinase 2	39340.2	1.03389	0.108376	9.5399	1.43e-21	1.68e-20
Ogdhl	oxoglutarate dehydrogenase-like	2063.41	1.0326	0.121586	8.49279	2.02e-17	1.92e-16
Flt3l	FMS-like tyrosine kinase 3 ligand	136.089	1.0325	0.258181	3.99915	6.36e-05	0.000217825
Abhd17a	abhydrolase domain containing 17A	6350.9	1.03017	0.113193	9.10099	8.95e-20	9.65e-19
Tbx15	T-box 15	439.673	1.02922	0.188038	5.47347	4.41e-08	2.2e-07
Wdr75	WD repeat domain 75	5430.76	1.02816	0.118449	8.6802	3.95e-18	3.9e-17
Clrn1	clarin 1	33.7228	1.02652	0.453088	2.26561	0.0234751	0.049716
Lmnb1	lamin B1	6356.34	1.02582	0.134186	7.64474	2.09e-14	1.67e-13
Dse	dermatan sulfate epimerase	1569.7	1.02528	0.149172	6.87317	6.28e-12	4.25e-11
Fdxr	ferredoxin reductase	1067.4	1.02479	0.129072	7.93965	2.03e-15	1.7e-14
Efnb2	ephrin B2	7540.73	1.02401	0.100054	10.2346	1.39e-24	1.88e-23
Palld	palladin, cytoskeletal associated protein	6279.75	1.02279	0.126601	8.07878	6.54e-16	5.68e-15
Spcs3	signal peptidase complex subunit 3 homolog (S. cerevisiae)	11821.8	1.02278	0.130336	7.84726	4.25e-15	3.51e-14
Chrna2	cholinergic receptor, nicotinic, alpha polypeptide 2 (neuronal)	60.312	1.02202	0.398973	2.56163	0.0104183	0.0241769
Ykt6	YKT6 v-SNARE homolog (S. cerevisiae)	14852.1	1.02186	0.116718	8.75498	2.04e-18	2.05e-17
Hspa12b	heat shock protein 12B	40.9249	1.02131	0.434228	2.35201	0.0186724	0.0405743
Tpm1	tropomyosin 1, alpha	78411.4	1.02105	0.0742778	13.7463	5.36e-43	1.34e-41
Angel1	angel homolog 1	893.686	1.02103	0.156616	6.51932	7.06e-11	4.4e-10
Rhobtb2	Rho-related BTB domain containing 2	3271.21	1.02049	0.108697	9.38843	6.09e-21	6.99e-20
Zik1	zinc finger protein interacting with K protein 1	1159.62	1.01978	0.137304	7.42714	1.11e-13	8.46e-13
Klf10	Kruppel-like factor 10	4421.23	1.01702	0.112713	9.02309	1.83e-19	1.94e-18
Kansl3	KAT8 regulatory NSL complex subunit 3	13114.8	1.01535	0.0905193	11.217	3.37e-29	5.52e-28
Vmn2r29	vomeronasal 2, receptor 29	50.3648	1.0141	0.429331	2.36205	0.018174	0.0396281
Ctif	CBP80/20-dependent translation initiation factor	1935.05	1.01405	0.120926	8.38571	5.04e-17	4.69e-16
B3galnt2	UDP-GalNAc:betaGlcNAc beta 1,3-galactosaminyltransferase, polypeptide 2	4503.12	1.01397	0.138732	7.30881	2.7e-13	2.01e-12
Snx22	sorting nexin 22	80.6554	1.01381	0.332325	3.05066	0.0022834	0.0060804
Shf	Src homology 2 domain containing F	1408.83	1.01211	0.108898	9.29412	1.48e-20	1.67e-19
Dctd	dCMP deaminase	1314.86	1.0101	0.172579	5.85295	4.83e-09	2.62e-08
Xpnpep1	X-prolyl aminopeptidase (aminopeptidase P) 1, soluble	17539.1	1.00897	0.137112	7.35871	1.86e-13	1.4e-12
Pfkfb3	6-phosphofructo-2-kinase/fructose-2,6-biphosphatase 3	4584.51	1.00896	0.130503	7.73131	1.06e-14	8.63e-14
Palmd	palmdelphin	4888.6	1.00865	0.109543	9.20783	3.33e-20	3.66e-19
Dtx4	deltex 4, E3 ubiquitin ligase	6496.04	1.00845	0.118462	8.51282	1.7e-17	1.62e-16
Cdh6	cadherin 6	13837.2	1.00789	0.200159	5.03545	4.77e-07	2.14e-06
Lpcat4	lysophosphatidylcholine acyltransferase 4	9905.06	1.00661	0.113657	8.8565	8.26e-19	8.49e-18
Tpm4	tropomyosin 4	61776.8	1.0065	0.102028	9.86493	5.91e-23	7.41e-22
Large	NA	8661.07	1.00278	0.106666	9.40116	5.4e-21	6.22e-20
Fam102a	family with sequence similarity 102, member A	6009.5	1.00045	0.106857	9.36256	7.78e-21	8.88e-20
Adra2a	adrenergic receptor, alpha 2a	1611.32	0.999805	0.138081	7.24073	4.46e-13	3.28e-12
Gm11974	NA	746.654	0.998591	0.170733	5.84884	4.95e-09	2.68e-08
Slc23a2	solute carrier family 23 (nucleobase transporters), member 2	4025.61	0.998405	0.0796407	12.5364	4.72e-36	9.9e-35
Ebna1bp2	EBNA1 binding protein 2	3781.47	0.997985	0.124568	8.01156	1.13e-15	9.64e-15
Nr2f1	nuclear receptor subfamily 2, group F, member 1	205.4	0.997636	0.253366	3.93752	8.23e-05	0.000277155
Slc1a4	solute carrier family 1 (glutamate/neutral amino acid transporter), member 4	1340.34	0.997635	0.124821	7.99254	1.32e-15	1.12e-14
Fam53b	family with sequence similarity 53, member B	1135.39	0.99603	0.146684	6.7903	1.12e-11	7.42e-11
Nop10	NOP10 ribonucleoprotein	3658.51	0.994792	0.0980836	10.1423	3.59e-24	4.75e-23
Ptk2b	PTK2 protein tyrosine kinase 2 beta	9229.42	0.993605	0.0973184	10.2098	1.79e-24	2.41e-23
Tmem206	transmembrane protein 206	1800.05	0.993292	0.116156	8.55137	1.22e-17	1.17e-16
2010204K13Rik	RIKEN cDNA 2010204K13 gene	546.946	0.992617	0.193488	5.13011	2.9e-07	1.33e-06
Tspan6	tetraspanin 6	1221.5	0.991087	0.149239	6.64093	3.12e-11	2e-10
Snap47	synaptosomal-associated protein, 47	6759.08	0.990898	0.113407	8.73756	2.38e-18	2.39e-17
Fam171a2	family with sequence similarity 171, member A2	2038.72	0.990588	0.133603	7.41441	1.22e-13	9.3e-13
Tspan7	tetraspanin 7	8256.76	0.990531	0.107257	9.2351	2.58e-20	2.85e-19
Utp20	UTP20 small subunit processome component	10384.3	0.990337	0.0809024	12.2411	1.87e-34	3.76e-33
Phtf1	putative homeodomain transcription factor 1	2977.14	0.989347	0.107804	9.17727	4.42e-20	4.82e-19
Snhg5	small nucleolar RNA host gene 5	3010.99	0.988394	0.152113	6.49777	8.15e-11	5.05e-10
Snx30	sorting nexin family member 30	2805.31	0.988274	0.119457	8.27307	1.31e-16	1.19e-15
Asap1	ArfGAP with SH3 domain, ankyrin repeat and PH domain1	16400.9	0.985492	0.0721927	13.6508	2e-42	4.84e-41
Fam114a1	family with sequence similarity 114, member A1	3566.68	0.985209	0.123031	8.0078	1.17e-15	9.93e-15
St3gal2	ST3 beta-galactoside alpha-2,3-sialyltransferase 2	10411.4	0.984657	0.107274	9.1789	4.36e-20	4.76e-19
Tbl3	transducin (beta)-like 3	5410.94	0.984226	0.135798	7.24772	4.24e-13	3.12e-12
Polr1e	polymerase (RNA) I polypeptide E	713.733	0.982691	0.173943	5.64949	1.61e-08	8.36e-08
Klhl21	kelch-like 21	2758.32	0.982107	0.129265	7.59761	3.02e-14	2.38e-13
Otud4	OTU domain containing 4	26206	0.980122	0.175148	5.59597	2.19e-08	1.13e-07
Myl12a	myosin, light chain 12A, regulatory, non-sarcomeric	29795.1	0.979839	0.108752	9.00987	2.06e-19	2.18e-18
Glrb	glycine receptor, beta subunit	269.946	0.979022	0.204069	4.7975	1.61e-06	6.84e-06
Rnf215	ring finger protein 215	2278.81	0.978285	0.0906363	10.7935	3.69e-27	5.51e-26
Ttll4	tubulin tyrosine ligase-like family, member 4	5035.55	0.978256	0.0999971	9.78284	1.33e-22	1.64e-21
Fosl2	fos-like antigen 2	9393.44	0.975358	0.115426	8.45005	2.91e-17	2.74e-16
Vps8	VPS8 CORVET complex subunit	4646.5	0.975139	0.134579	7.24587	4.3e-13	3.16e-12
Dnah17	dynein, axonemal, heavy chain 17	234.322	0.974611	0.210504	4.6299	3.66e-06	1.48e-05
Rasa3	RAS p21 protein activator 3	7693.15	0.97431	0.120405	8.09197	5.87e-16	5.12e-15
Atp6v1g1	ATPase, H+ transporting, lysosomal V1 subunit G1	6553.09	0.973511	0.107887	9.0234	1.82e-19	1.93e-18
Arrdc4	arrestin domain containing 4	2703.83	0.973489	0.120312	8.09138	5.9e-16	5.14e-15
Dpy19l1	dpy-19-like 1 (C. elegans)	7269.06	0.9734	0.110668	8.79565	1.42e-18	1.45e-17
Acot9	acyl-CoA thioesterase 9	5165.72	0.973125	0.118288	8.22671	1.92e-16	1.74e-15
Myo5a	myosin VA	11550.5	0.972326	0.226563	4.29164	1.77e-05	6.55e-05
Atxn10	ataxin 10	34416.5	0.970266	0.13728	7.06779	1.57e-12	1.11e-11
Fam118b	family with sequence similarity 118, member B	2207.2	0.969618	0.119661	8.10303	5.36e-16	4.68e-15
Pop4	processing of precursor 4, ribonuclease P/MRP family, (S. cerevisiae)	2458.6	0.968621	0.103396	9.36809	7.39e-21	8.44e-20
Polr1a	polymerase (RNA) I polypeptide A	9638.86	0.967105	0.100505	9.62248	6.43e-22	7.71e-21
Ehd1	EH-domain containing 1	6706.23	0.963902	0.127786	7.5431	4.59e-14	3.57e-13
Coq10b	coenzyme Q10B	4186.43	0.963125	0.126184	7.63271	2.3e-14	1.83e-13
Blcap	bladder cancer associated protein	4990.16	0.96128	0.0968517	9.92528	3.23e-23	4.1e-22
Nop2	NOP2 nucleolar protein	8706.83	0.961214	0.11942	8.04903	8.35e-16	7.2e-15
Peo1	NA	7266.93	0.960712	0.104493	9.19404	3.78e-20	4.14e-19
Chrnb1	cholinergic receptor, nicotinic, beta polypeptide 1 (muscle)	3320.31	0.960581	0.0955112	10.0573	8.53e-24	1.11e-22
Snord47	small nucleolar RNA, C/D box 47	677.713	0.960041	0.274015	3.50361	0.000458993	0.00138912
Nob1	NIN1/RPN12 binding protein 1 homolog	3042.81	0.958843	0.0901259	10.6389	1.96e-26	2.85e-25
Gnl3	guanine nucleotide binding protein-like 3 (nucleolar)	3927.77	0.958829	0.197071	4.8654	1.14e-06	4.93e-06
Ppp1r14b	protein phosphatase 1, regulatory (inhibitor) subunit 14B	14327.9	0.957362	0.10974	8.72389	2.69e-18	2.68e-17
Egln1	egl-9 family hypoxia-inducible factor 1	7162.88	0.956618	0.097526	9.80886	1.03e-22	1.27e-21
Cyb561a3	cytochrome b561 family, member A3	13307.7	0.955601	0.100534	9.50527	2e-21	2.34e-20
Pycr1	pyrroline-5-carboxylate reductase 1	390.67	0.955581	0.207444	4.60646	4.1e-06	1.65e-05
Cast	calpastatin	16160.7	0.954484	0.205013	4.65572	3.23e-06	1.32e-05
Ethe1	ethylmalonic encephalopathy 1	1279.66	0.954429	0.15844	6.02392	1.7e-09	9.63e-09
1700007J10Rik	RIKEN cDNA 1700007J10 gene	112.252	0.953728	0.326217	2.9236	0.0034601	0.00887848
Slc16a11	solute carrier family 16 (monocarboxylic acid transporters), member 11	80.0973	0.953536	0.333651	2.85788	0.00426481	0.0107387
Mdn1	midasin AAA ATPase 1	5091.24	0.9528	0.119054	8.00312	1.21e-15	1.03e-14
Ncs1	neuronal calcium sensor 1	8429.29	0.952016	0.117731	8.08638	6.15e-16	5.34e-15
Nucb2	nucleobindin 2	1449.68	0.95059	0.151106	6.2909	3.16e-10	1.87e-09
Pinx1	PIN2/TERF1 interacting, telomerase inhibitor 1	759.555	0.950054	0.190479	4.98771	6.11e-07	2.72e-06
Rsu1	Ras suppressor protein 1	5431.35	0.949763	0.0961292	9.88007	5.08e-23	6.39e-22
AK129341	NA	383.344	0.949557	0.382941	2.47964	0.0131514	0.0296732
Hspg2	perlecan (heparan sulfate proteoglycan 2)	17321.3	0.94893	0.0773874	12.2621	1.45e-34	2.93e-33
Ftl1	ferritin light polypeptide 1	242349	0.947344	0.113075	8.378	5.38e-17	5e-16
Gnao1	guanine nucleotide binding protein, alpha O	2384.5	0.946785	0.112428	8.42127	3.72e-17	3.48e-16
Tcf4	transcription factor 4	3748.74	0.945262	0.285417	3.31186	0.000926764	0.00265313
Utp18	UTP18 small subunit processome component	3668.67	0.944379	0.127007	7.43567	1.04e-13	7.94e-13
Il6ra	interleukin 6 receptor, alpha	501.454	0.944039	0.232836	4.05452	5.02e-05	0.00017448
Phf6	PHD finger protein 6	5522.48	0.943417	0.141353	6.67422	2.49e-11	1.61e-10
Flrt2	fibronectin leucine rich transmembrane protein 2	838.361	0.943032	0.258426	3.64913	0.000263129	0.000825047
Pprc1	peroxisome proliferative activated receptor, gamma, coactivator-related 1	10617.3	0.942924	0.0993174	9.49405	2.22e-21	2.6e-20
Arel1	apoptosis resistant E3 ubiquitin protein ligase 1	7700.44	0.942872	0.0973363	9.68674	3.43e-22	4.16e-21
Ccnj	cyclin J	1497.49	0.941922	0.137749	6.83798	8.03e-12	5.38e-11
Sbk1	SH3-binding kinase 1	3973.79	0.941768	0.113056	8.3301	8.08e-17	7.45e-16
Ints10	integrator complex subunit 10	4387.95	0.941081	0.10811	8.70481	3.18e-18	3.16e-17
Abcc1	ATP-binding cassette, sub-family C (CFTR/MRP), member 1	10131.5	0.940399	0.0911415	10.318	5.84e-25	8.04e-24
Icmt	isoprenylcysteine carboxyl methyltransferase	5647.25	0.937486	0.0969472	9.67007	4.04e-22	4.88e-21
Runx2	runt related transcription factor 2	7266.37	0.93724	0.0944122	9.92711	3.17e-23	4.03e-22
Itpr2	inositol 1,4,5-triphosphate receptor 2	2297.45	0.936488	0.0916643	10.2165	1.67e-24	2.26e-23
Ggct	gamma-glutamyl cyclotransferase	186.423	0.935889	0.268899	3.48045	0.000500576	0.00150164
Lax1	lymphocyte transmembrane adaptor 1	287.631	0.93568	0.231365	4.04417	5.25e-05	0.000181784
Aven	apoptosis, caspase activation inhibitor	1155.61	0.934855	0.127788	7.31565	2.56e-13	1.91e-12
Wipf1	WAS/WASL interacting protein family, member 1	4902.21	0.934603	0.0779754	11.9859	4.21e-33	8.17e-32
Fez2	fasciculation and elongation protein zeta 2 (zygin II)	8356.04	0.930965	0.0803802	11.582	5.08e-31	9.01e-30
Zfp647	zinc finger protein 647	730.79	0.929041	0.157908	5.88342	4.02e-09	2.19e-08
Cep97	centrosomal protein 97	1602.84	0.928853	0.182046	5.10229	3.36e-07	1.53e-06
Abcf2	ATP-binding cassette, sub-family F (GCN20), member 2	9816.42	0.928735	0.111483	8.33071	8.04e-17	7.42e-16
Vamp5	vesicle-associated membrane protein 5	1067.46	0.928487	0.153303	6.05653	1.39e-09	7.9e-09
Sox12	SRY (sex determining region Y)-box 12	544.53	0.928205	0.162314	5.71858	1.07e-08	5.68e-08
Lig3	ligase III, DNA, ATP-dependent	5976.39	0.927653	0.089843	10.3253	5.42e-25	7.47e-24
Gm16576	predicted gene 16576	159.317	0.927468	0.297896	3.1134	0.00184945	0.00500303
Rangrf	RAN guanine nucleotide release factor	354.793	0.927352	0.204986	4.52398	6.07e-06	2.4e-05
Gart	phosphoribosylglycinamide formyltransferase	12137.2	0.926929	0.106431	8.70919	3.06e-18	3.04e-17
Lrrc59	leucine rich repeat containing 59	18656.4	0.926883	0.103599	8.94684	3.66e-19	3.84e-18
Itga3	integrin alpha 3	24844.7	0.926653	0.135648	6.8313	8.41e-12	5.63e-11
Pbx1	pre B cell leukemia homeobox 1	30634.4	0.9266	0.179062	5.17475	2.28e-07	1.06e-06
Ypel5	yippee-like 5 (Drosophila)	6816.07	0.926134	0.105972	8.73942	2.34e-18	2.35e-17
Timm10	translocase of inner mitochondrial membrane 10	1026.09	0.926123	0.130119	7.11752	1.1e-12	7.84e-12
Tnfrsf12a	tumor necrosis factor receptor superfamily, member 12a	19430.3	0.925477	0.108096	8.56161	1.11e-17	1.07e-16
Rab23	RAB23, member RAS oncogene family	1968.7	0.924185	0.12427	7.43693	1.03e-13	7.87e-13
Bahcc1	BAH domain and coiled-coil containing 1	6382.92	0.921989	0.107204	8.60029	7.95e-18	7.72e-17
Wipi1	WD repeat domain, phosphoinositide interacting 1	3731.89	0.920781	0.101428	9.07817	1.1e-19	1.18e-18
Gemin5	gem (nuclear organelle) associated protein 5	5716.44	0.920601	0.102479	8.98329	2.63e-19	2.78e-18
Gar1	GAR1 ribonucleoprotein	2234.08	0.920087	0.112845	8.15358	3.53e-16	3.13e-15
Camta1	calmodulin binding transcription activator 1	243.458	0.919974	0.221	4.16278	3.14e-05	0.000111674
Bnip2	BCL2/adenovirus E1B interacting protein 2	7489.92	0.919828	0.136563	6.73556	1.63e-11	1.07e-10
Snora41	small nucleolar RNA, H/ACA box 41	58.8386	0.919537	0.381074	2.41302	0.0158211	0.0350111
Exosc1	exosome component 1	2611.38	0.918741	0.100229	9.1664	4.89e-20	5.33e-19
Anks1b	ankyrin repeat and sterile alpha motif domain containing 1B	903.254	0.91847	0.230057	3.99235	6.54e-05	0.000223884
Exog	endo/exonuclease (5'-3'), endonuclease G-like	1149.19	0.918415	0.132222	6.946	3.76e-12	2.58e-11
Polb	polymerase (DNA directed), beta	1772.75	0.918255	0.169209	5.42674	5.74e-08	2.82e-07
Nova1	neuro-oncological ventral antigen 1	404.59	0.917302	0.31706	2.89315	0.00381396	0.00969825
Tulp3	tubby-like protein 3	4391.08	0.916523	0.100998	9.07462	1.14e-19	1.22e-18
Srxn1	sulfiredoxin 1 homolog (S. cerevisiae)	4589.78	0.915362	0.12473	7.33877	2.16e-13	1.62e-12
Spata5l1	spermatogenesis associated 5-like 1	441.757	0.914375	0.158098	5.78361	7.31e-09	3.91e-08
Irs1	insulin receptor substrate 1	5477.39	0.914263	0.0840444	10.8783	1.46e-27	2.23e-26
Rnf219	ring finger protein 219	1161.36	0.913903	0.196342	4.65465	3.25e-06	1.32e-05
Ddx21	DEAD (Asp-Glu-Ala-Asp) box polypeptide 21	19261.6	0.91376	0.103203	8.854	8.44e-19	8.68e-18
Cirh1a	NA	6249.88	0.912896	0.0843115	10.8277	2.55e-27	3.83e-26
Trp53i13	transformation related protein 53 inducible protein 13	744.171	0.912575	0.163451	5.58318	2.36e-08	1.21e-07
Aen	apoptosis enhancing nuclease	4505.97	0.912252	0.083392	10.9393	7.48e-28	1.15e-26
Aars2	alanyl-tRNA synthetase 2, mitochondrial	1790.75	0.911896	0.111277	8.1948	2.51e-16	2.24e-15
Cbfb	core binding factor beta	12823.6	0.911564	0.0939415	9.70353	2.91e-22	3.54e-21
Trmt61a	tRNA methyltransferase 61A	976.883	0.910979	0.128061	7.11365	1.13e-12	8.06e-12
Sidt2	SID1 transmembrane family, member 2	19461.9	0.910928	0.109569	8.31371	9.28e-17	8.53e-16
Lgals1	lectin, galactose binding, soluble 1	57185.3	0.910548	0.141773	6.42259	1.34e-10	8.17e-10
Lman2l	lectin, mannose-binding 2-like	1792.04	0.910348	0.130848	6.95729	3.47e-12	2.38e-11
Ntn4	netrin 4	3705.66	0.909628	0.0931803	9.76201	1.64e-22	2.01e-21
Mfge8	milk fat globule-EGF factor 8 protein	17256	0.909369	0.127101	7.15468	8.39e-13	6.03e-12
Tirap	toll-interleukin 1 receptor (TIR) domain-containing adaptor protein	3455.83	0.909085	0.113427	8.01471	1.1e-15	9.42e-15
Rnf145	ring finger protein 145	3496.85	0.909064	0.110753	8.20806	2.25e-16	2.02e-15
Fer1l5	fer-1-like 5 (C. elegans)	562.01	0.907782	0.141492	6.41578	1.4e-10	8.53e-10
Mybbp1a	MYB binding protein (P160) 1a	29436.7	0.907574	0.122734	7.39467	1.42e-13	1.08e-12
Plekha1	pleckstrin homology domain containing, family A (phosphoinositide binding specific) member 1	4490.34	0.907239	0.164991	5.49873	3.83e-08	1.91e-07
Gm9079	predicted gene 9079	95.6578	0.907189	0.327717	2.76821	0.00563646	0.0138628
Pask	PAS domain containing serine/threonine kinase	1684.86	0.906092	0.11769	7.69898	1.37e-14	1.1e-13
Pxmp2	peroxisomal membrane protein 2	403.558	0.904147	0.165866	5.45108	5.01e-08	2.48e-07
Pcnx	pecanex homolog (Drosophila)	6350.22	0.903737	0.0770191	11.7339	8.54e-32	1.56e-30
Abhd11	abhydrolase domain containing 11	1875.4	0.903654	0.1072	8.42959	3.47e-17	3.25e-16
Ndufaf2	NADH dehydrogenase (ubiquinone) 1 alpha subcomplex, assembly factor 2	728.765	0.903531	0.137667	6.56316	5.27e-11	3.32e-10
Kirrel3	kin of IRRE like 3 (Drosophila)	581.176	0.903322	0.19382	4.66062	3.15e-06	1.29e-05
Smtn	smoothelin	5950.25	0.902562	0.079983	11.2844	1.57e-29	2.61e-28
Ier3ip1	immediate early response 3 interacting protein 1	2395.14	0.90213	0.125952	7.16248	7.92e-13	5.7e-12
5430416N02Rik	RIKEN cDNA 5430416N02 gene	522.18	0.901665	0.172238	5.23501	1.65e-07	7.78e-07
Rrp8	ribosomal RNA processing 8, methyltransferase, homolog (yeast)	3163.95	0.901345	0.122533	7.35596	1.9e-13	1.43e-12
Mmp15	matrix metallopeptidase 15	2676.17	0.901252	0.12625	7.1386	9.43e-13	6.76e-12
Gpatch3	G patch domain containing 3	356.701	0.899771	0.1836	4.90072	9.55e-07	4.16e-06
Foxj1	forkhead box J1	1688.84	0.897369	0.12375	7.25146	4.12e-13	3.04e-12
Hyou1	hypoxia up-regulated 1	13038.1	0.89712	0.104199	8.60969	7.33e-18	7.13e-17
Rhebl1	Ras homolog enriched in brain like 1	785.8	0.896625	0.135926	6.5964	4.21e-11	2.67e-10
Rcc1	regulator of chromosome condensation 1	1882.14	0.895214	0.121298	7.38031	1.58e-13	1.2e-12
Smyd3	SET and MYND domain containing 3	1127.87	0.894474	0.135261	6.61292	3.77e-11	2.4e-10
Asns	asparagine synthetase	3786.62	0.894427	0.109932	8.13621	4.08e-16	3.6e-15
AW209491	expressed sequence AW209491	1601.5	0.893819	0.125584	7.11731	1.1e-12	7.85e-12
Hspa1b	heat shock protein 1B	277.999	0.893112	0.225255	3.9649	7.34e-05	0.000249403
Acot7	acyl-CoA thioesterase 7	3794.26	0.89269	0.118906	7.50753	6.03e-14	4.66e-13
Sepw1	NA	2638.09	0.891738	0.141509	6.30162	2.95e-10	1.75e-09
Bend4	BEN domain containing 4	239.192	0.891369	0.280319	3.17984	0.00147354	0.00407097
Txndc5	thioredoxin domain containing 5	22109.3	0.891244	0.118508	7.52052	5.46e-14	4.23e-13
Acp6	acid phosphatase 6, lysophosphatidic	3106.8	0.890594	0.117853	7.55683	4.13e-14	3.23e-13
Fgfrl1	fibroblast growth factor receptor-like 1	1389.93	0.890158	0.133204	6.68266	2.35e-11	1.52e-10
Myo9a	myosin IXa	4445.59	0.889491	0.29509	3.0143	0.00257572	0.00678479
Usp54	ubiquitin specific peptidase 54	1522.43	0.889487	0.138339	6.42974	1.28e-10	7.81e-10
Ehbp1l1	EH domain binding protein 1-like 1	10229.2	0.88939	0.0915827	9.71133	2.7e-22	3.29e-21
Alkbh1	alkB homolog 1, histone H2A dioxygenase	1090.61	0.887263	0.150609	5.89116	3.83e-09	2.09e-08
Mak16	MAK16 homolog	3684.82	0.884966	0.0996007	8.88513	6.38e-19	6.61e-18
Etv6	ets variant 6	8007.92	0.884095	0.0745039	11.8664	1.77e-32	3.36e-31
2810025M15Rik	RIKEN cDNA 2810025M15 gene	1337.87	0.883925	0.152414	5.79951	6.65e-09	3.57e-08
Pfas	phosphoribosylformylglycinamidine synthase (FGAR amidotransferase)	4339.14	0.882737	0.106794	8.26582	1.39e-16	1.26e-15
Slc10a7	solute carrier family 10 (sodium/bile acid cotransporter family), member 7	2897.96	0.882443	0.105641	8.35322	6.64e-17	6.15e-16
Nolc1	nucleolar and coiled-body phosphoprotein 1	14049.7	0.881145	0.0802835	10.9754	5.02e-28	7.82e-27
Capns1	calpain, small subunit 1	33627.8	0.87809	0.132248	6.6397	3.14e-11	2.01e-10
Ccdc86	coiled-coil domain containing 86	3564.72	0.877347	0.125041	7.01647	2.28e-12	1.59e-11
Dimt1	DIM1 dimethyladenosine transferase 1-like (S. cerevisiae)	1324.17	0.876891	0.146231	5.99663	2.01e-09	1.13e-08
Rab26os	RAB26, member RAS oncogene family, opposite strand	170.377	0.876696	0.295553	2.96629	0.00301417	0.00782073
Extl3	exostoses (multiple)-like 3	6038.95	0.876332	0.114913	7.62603	2.42e-14	1.92e-13
Fam98a	family with sequence similarity 98, member A	4223.03	0.876103	0.0958901	9.13652	6.45e-20	6.99e-19
Nxt1	NTF2-related export protein 1	1399.15	0.875593	0.117365	7.46046	8.62e-14	6.61e-13
Cdc34	cell division cycle 34	4026.73	0.874894	0.139113	6.28908	3.19e-10	1.89e-09
Adpgk	ADP-dependent glucokinase	3916.05	0.87477	0.0945201	9.25486	2.15e-20	2.38e-19
Zfp184	zinc finger protein 184 (Kruppel-like)	806.994	0.874539	0.121407	7.20338	5.87e-13	4.26e-12
Slc35b4	solute carrier family 35, member B4	4721.64	0.874423	0.120174	7.27628	3.43e-13	2.54e-12
Snai2	snail family zinc finger 2	293.655	0.874371	0.251783	3.47272	0.000515216	0.00154201
Ntmt1	N-terminal Xaa-Pro-Lys N-methyltransferase 1	2821.5	0.873629	0.109123	8.00594	1.19e-15	1.01e-14
Eef1e1	eukaryotic translation elongation factor 1 epsilon 1	2989.58	0.873565	0.0991518	8.81038	1.25e-18	1.27e-17
Golim4	golgi integral membrane protein 4	7337.21	0.873336	0.202513	4.31248	1.61e-05	6e-05
Gdpd1	glycerophosphodiester phosphodiesterase domain containing 1	4286.26	0.87308	0.0951269	9.17806	4.39e-20	4.79e-19
Ptplb	NA	3890.78	0.87305	0.0967073	9.02776	1.75e-19	1.86e-18
Hyal2	hyaluronoglucosaminidase 2	4705.88	0.87271	0.117532	7.42531	1.13e-13	8.58e-13
Wnt5a	wingless-type MMTV integration site family, member 5A	372.791	0.87245	0.167863	5.19741	2.02e-07	9.46e-07
Tmem39b	transmembrane protein 39b	628.468	0.872322	0.172454	5.05829	4.23e-07	1.91e-06
Daam1	dishevelled associated activator of morphogenesis 1	3795.52	0.87223	0.131584	6.62869	3.39e-11	2.17e-10
Nrtn	neurturin	139.862	0.872046	0.308771	2.82425	0.00473915	0.0118264
Ikbkap	inhibitor of kappa light polypeptide enhancer in B cells, kinase complex-associated protein	3987.93	0.871598	0.127637	6.82871	8.57e-12	5.73e-11
Bace1	beta-site APP cleaving enzyme 1	13572.9	0.871074	0.0861529	10.1108	4.95e-24	6.52e-23
Srm	spermidine synthase	2274.9	0.870678	0.143954	6.04832	1.46e-09	8.3e-09
Lats2	large tumor suppressor 2	4818.32	0.870242	0.0851653	10.2183	1.64e-24	2.22e-23
Prmt5	protein arginine N-methyltransferase 5	3259.24	0.869821	0.108866	7.98985	1.35e-15	1.14e-14
Cpeb1	cytoplasmic polyadenylation element binding protein 1	852.175	0.869808	0.155907	5.57903	2.42e-08	1.24e-07
Spata5	spermatogenesis associated 5	2001.44	0.869204	0.101368	8.5747	9.93e-18	9.59e-17
Ifi202b	interferon activated gene 202B	1864.36	0.868842	0.300534	2.89099	0.00384029	0.00975911
Grk6	G protein-coupled receptor kinase 6	5754.62	0.86874	0.110298	7.87628	3.37e-15	2.8e-14
Chek1	checkpoint kinase 1	1209.09	0.868657	0.267477	3.24759	0.00116386	0.00328023
Zfp697	zinc finger protein 697	3995.61	0.868053	0.104369	8.31719	9.01e-17	8.29e-16
Nif3l1	Ngg1 interacting factor 3-like 1 (S. pombe)	3328.29	0.868025	0.099581	8.71677	2.86e-18	2.85e-17
Lrrfip1	leucine rich repeat (in FLII) interacting protein 1	21607.3	0.8673	0.172238	5.03548	4.77e-07	2.14e-06
Nrg1	neuregulin 1	1040.29	0.865902	0.120679	7.17526	7.22e-13	5.2e-12
Ypel1	yippee-like 1 (Drosophila)	2072.45	0.864982	0.119059	7.26518	3.73e-13	2.75e-12
Phtf2	putative homeodomain transcription factor 2	1142.93	0.864046	0.194076	4.4521	8.5e-06	3.3e-05
St7	suppression of tumorigenicity 7	1401.27	0.863855	0.138472	6.2385	4.42e-10	2.6e-09
Trim26	tripartite motif-containing 26	6923.42	0.863182	0.097919	8.81527	1.19e-18	1.22e-17
Lsm6	LSM6 homolog, U6 small nuclear RNA and mRNA degradation associated	4062.1	0.86312	0.0819304	10.5348	5.97e-26	8.54e-25
Rnf149	ring finger protein 149	5487.27	0.862186	0.0835397	10.3207	5.68e-25	7.82e-24
Lyar	Ly1 antibody reactive clone	2018.19	0.862069	0.178596	4.82692	1.39e-06	5.93e-06
Maml2	mastermind like 2 (Drosophila)	5372.5	0.861592	0.155294	5.54812	2.89e-08	1.47e-07
Zfp451	zinc finger protein 451	5053.88	0.861359	0.164672	5.23075	1.69e-07	7.94e-07
Polr1b	polymerase (RNA) I polypeptide B	4366.23	0.86113	0.0921557	9.3443	9.25e-21	1.05e-19
Snord52	small nucleolar RNA, C/D box 52	144.535	0.860459	0.27872	3.08718	0.00202065	0.00542399
Zfhx2	zinc finger homeobox 2	1106.66	0.858605	0.119252	7.19993	6.02e-13	4.37e-12
Nfya	nuclear transcription factor-Y alpha	8881.56	0.858099	0.097669	8.78579	1.55e-18	1.57e-17
Cep170	centrosomal protein 170	10907.9	0.857947	0.196089	4.37529	1.21e-05	4.59e-05
Txn1	thioredoxin 1	8922.08	0.857849	0.0705001	12.1681	4.6e-34	9.12e-33
Hoxa1	homeobox A1	180.961	0.857777	0.246253	3.48332	0.000495243	0.00148727
Klc1	kinesin light chain 1	7851.77	0.857168	0.0777517	11.0244	2.91e-28	4.61e-27
Zmiz1	zinc finger, MIZ-type containing 1	21877.9	0.856958	0.0942016	9.09707	9.28e-20	9.99e-19
Epn2	epsin 2	8195.09	0.856855	0.0727059	11.7852	4.65e-32	8.62e-31
Map2k1	mitogen-activated protein kinase kinase 1	15194.9	0.856129	0.104722	8.17528	2.95e-16	2.63e-15
Desi1	desumoylating isopeptidase 1	4153.24	0.855448	0.137097	6.23974	4.38e-10	2.58e-09
Yrdc	yrdC domain containing (E.coli)	1189.54	0.854094	0.121957	7.00325	2.5e-12	1.73e-11
Nop16	NOP16 nucleolar protein	2866.89	0.853132	0.0965262	8.83835	9.71e-19	9.97e-18
Micall1	microtubule associated monooxygenase, calponin and LIM domain containing -like 1	8543.86	0.852119	0.0892803	9.54431	1.37e-21	1.62e-20
Mxi1	MAX interactor 1, dimerization protein	2080.54	0.852117	0.128349	6.63904	3.16e-11	2.02e-10
Nedd9	neural precursor cell expressed, developmentally down-regulated gene 9	6712	0.851399	0.142821	5.96128	2.5e-09	1.39e-08
Git1	G protein-coupled receptor kinase-interactor 1	14625.2	0.85136	0.104677	8.13321	4.18e-16	3.68e-15
Wtip	WT1-interacting protein	5606.79	0.850837	0.119448	7.12305	1.06e-12	7.54e-12
2018-09-08	NA	20327.8	0.850093	0.120493	7.0551	1.72e-12	1.22e-11
Tuba1c	tubulin, alpha 1C	4705.62	0.850029	0.131656	6.45643	1.07e-10	6.59e-10
Wdr77	WD repeat domain 77	9700.33	0.849171	0.0973019	8.72717	2.61e-18	2.61e-17
Knop1	lysine rich nucleolar protein 1	7881.73	0.849	0.0880116	9.64646	5.09e-22	6.12e-21
Eef1g	eukaryotic translation elongation factor 1 gamma	124662	0.84887	0.13002	6.52875	6.63e-11	4.14e-10
Ybx3	Y box protein 3	10609.8	0.848251	0.0746881	11.3572	6.83e-30	1.15e-28
Myo1e	myosin IE	18045.5	0.847644	0.104773	8.09032	5.95e-16	5.18e-15
Zfp69	zinc finger protein 69	105.354	0.846828	0.280782	3.01597	0.00256162	0.00674874
Casd1	CAS1 domain containing 1	249.904	0.846696	0.259462	3.26327	0.00110133	0.00311458
Bpgm	2,3-bisphosphoglycerate mutase	1995.59	0.845909	0.123604	6.8437	7.72e-12	5.18e-11
Ier5	immediate early response 5	9151.68	0.845894	0.0999879	8.45997	2.67e-17	2.52e-16
Lrrc14b	leucine rich repeat containing 14B	214.786	0.845295	0.209322	4.03825	5.39e-05	0.000186197
Carm1	coactivator-associated arginine methyltransferase 1	6850.03	0.843915	0.0990862	8.51698	1.64e-17	1.57e-16
Fzd8	frizzled class receptor 8	504.882	0.843215	0.169827	4.96515	6.86e-07	3.03e-06
Bcar3	breast cancer anti-estrogen resistance 3	3152.28	0.842205	0.117355	7.17655	7.15e-13	5.16e-12
C430049B03Rik	RIKEN cDNA C430049B03 gene	421.44	0.839522	0.21596	3.88739	0.000101329	0.000337037
Mipol1	mirror-image polydactyly 1	891.374	0.839008	0.2103	3.98957	6.62e-05	0.000226237
Dtl	denticleless E3 ubiquitin protein ligase	2199.95	0.838786	0.160843	5.21495	1.84e-07	8.63e-07
9630033F20Rik	NA	1905.17	0.838476	0.104932	7.99063	1.34e-15	1.14e-14
Snrpf	small nuclear ribonucleoprotein polypeptide F	825.923	0.837878	0.141418	5.92485	3.13e-09	1.72e-08
Gpm6b	glycoprotein m6b	14241.4	0.836882	0.173595	4.82089	1.43e-06	6.11e-06
D19Bwg1357e	NA	12634.5	0.836731	0.111666	7.49315	6.72e-14	5.18e-13
Ppme1	protein phosphatase methylesterase 1	5435.04	0.83661	0.12539	6.67208	2.52e-11	1.63e-10
Ncbp1	nuclear cap binding protein subunit 1	5689.76	0.834872	0.0984034	8.48418	2.17e-17	2.06e-16
Sall2	sal-like 2 (Drosophila)	1548.51	0.834582	0.12946	6.44663	1.14e-10	7.01e-10
Mprip	myosin phosphatase Rho interacting protein	45699	0.833761	0.0965511	8.63544	5.85e-18	5.72e-17
Cacna2d4	calcium channel, voltage-dependent, alpha 2/delta subunit 4	84.2502	0.833549	0.307886	2.70733	0.0067827	0.0164105
Pdia5	protein disulfide isomerase associated 5	798.212	0.83316	0.150288	5.54375	2.96e-08	1.5e-07
Pold2	polymerase (DNA directed), delta 2, regulatory subunit	2975.38	0.831064	0.130862	6.35069	2.14e-10	1.29e-09
Wdr96	NA	135.812	0.830883	0.25319	3.28165	0.001032	0.00293284
1810055G02Rik	RIKEN cDNA 1810055G02 gene	3387.32	0.830632	0.129329	6.42265	1.34e-10	8.17e-10
Rad54l2	RAD54 like 2 (S. cerevisiae)	10563.3	0.830239	0.0747228	11.1109	1.11e-28	1.79e-27
Rngtt	RNA guanylyltransferase and 5'-phosphatase	1242.41	0.829823	0.185385	4.47621	7.6e-06	2.96e-05
Klf13	Kruppel-like factor 13	12934	0.829192	0.104263	7.95291	1.82e-15	1.53e-14
Zfp651	zinc finger protein 651	4387.99	0.828887	0.115252	7.19198	6.39e-13	4.62e-12
Abl2	v-abl Abelson murine leukemia viral oncogene 2 (arg, Abelson-related gene)	12864.1	0.827178	0.0814771	10.1523	3.24e-24	4.29e-23
Wls	wntless homolog (Drosophila)	10858.4	0.826971	0.0957373	8.63792	5.72e-18	5.6e-17
Pgm1	phosphoglucomutase 1	2706.97	0.826285	0.11694	7.06589	1.6e-12	1.13e-11
Tmem130	transmembrane protein 130	96.1248	0.825878	0.303673	2.71963	0.0065356	0.0158619
Trp53bp2	transformation related protein 53 binding protein 2	6301.83	0.825633	0.105711	7.81026	5.71e-15	4.69e-14
Ifrd2	interferon-related developmental regulator 2	2348.4	0.824674	0.117669	7.00843	2.41e-12	1.68e-11
Cdt1	chromatin licensing and DNA replication factor 1	3707.44	0.823739	0.140494	5.86315	4.54e-09	2.46e-08
Tex30	testis expressed 30	1028.65	0.823669	0.16845	4.88968	1.01e-06	4.38e-06
Fkbp14	FK506 binding protein 14	752.871	0.823371	0.137085	6.00628	1.9e-09	1.07e-08
Ubr2	ubiquitin protein ligase E3 component n-recognin 2	14387	0.823349	0.089736	9.17524	4.51e-20	4.91e-19
Prdx2	peroxiredoxin 2	44125.8	0.822506	0.112808	7.29119	3.07e-13	2.28e-12
Mcm2	minichromosome maintenance complex component 2	9307.9	0.822291	0.113923	7.21793	5.28e-13	3.85e-12
Apex1	apurinic/apyrimidinic endonuclease 1	1317.43	0.821254	0.140088	5.86241	4.56e-09	2.47e-08
Snx24	sorting nexing 24	2662.17	0.819877	0.174715	4.69265	2.7e-06	1.11e-05
Ctps	cytidine 5'-triphosphate synthase	4412.79	0.818619	0.0969954	8.43977	3.18e-17	2.98e-16
Dhps	deoxyhypusine synthase	2529.47	0.818271	0.119274	6.86043	6.87e-12	4.62e-11
Ranbp1	RAN binding protein 1	10801.4	0.816931	0.0838138	9.74698	1.9e-22	2.32e-21
Nup88	nucleoporin 88	9073.03	0.816024	0.104534	7.80633	5.89e-15	4.83e-14
Plekha3	pleckstrin homology domain-containing, family A (phosphoinositide binding specific) member 3	3604.51	0.81543	0.103232	7.89899	2.81e-15	2.34e-14
Fmnl3	formin-like 3	15035.6	0.814435	0.114295	7.12574	1.04e-12	7.4e-12
Il17rd	interleukin 17 receptor D	567.514	0.814076	0.181786	4.47822	7.53e-06	2.94e-05
Kcnab3	potassium voltage-gated channel, shaker-related subfamily, beta member 3	182.69	0.813976	0.305892	2.66099	0.0077911	0.0186135
Fbxo28	F-box protein 28	5112.6	0.813584	0.0950935	8.55563	1.17e-17	1.13e-16
Polr2g	polymerase (RNA) II (DNA directed) polypeptide G	5707.36	0.813008	0.100303	8.10552	5.25e-16	4.59e-15
Fbxo45	F-box protein 45	2984.44	0.81064	0.124525	6.50986	7.52e-11	4.68e-10
Capn2	calpain 2	23752.6	0.809954	0.117113	6.91601	4.65e-12	3.16e-11
Desi2	desumoylating isopeptidase 2	3243.41	0.809401	0.0911765	8.8773	6.85e-19	7.08e-18
Lrrc8b	leucine rich repeat containing 8 family, member B	3360.48	0.809342	0.164848	4.90961	9.13e-07	3.98e-06
Igf1r	insulin-like growth factor I receptor	19903.5	0.809224	0.0707157	11.4433	2.54e-30	4.35e-29
Kpna1	karyopherin (importin) alpha 1	5606.87	0.809037	0.12401	6.52394	6.85e-11	4.27e-10
Mfsd7b	major facilitator superfamily domain containing 7B	2186.44	0.808304	0.173505	4.65869	3.18e-06	1.3e-05
Siah2	seven in absentia 2	895.709	0.808205	0.124939	6.46878	9.88e-11	6.09e-10
1810009A15Rik	RIKEN cDNA 1810009A15 gene	123.726	0.808178	0.306926	2.63314	0.00846002	0.0200564
Pepd	peptidase D	8141.05	0.80785	0.122577	6.59055	4.38e-11	2.78e-10
Ipo5	importin 5	15170.2	0.807506	0.0864217	9.34379	9.29e-21	1.06e-19
Naa50	N(alpha)-acetyltransferase 50, NatE catalytic subunit	11634.3	0.807455	0.219556	3.67766	0.00023538	0.000742735
Eif1ad	eukaryotic translation initiation factor 1A domain containing	4269.07	0.806462	0.0992161	8.12834	4.35e-16	3.83e-15
Enkd1	enkurin domain containing 1	876.45	0.806216	0.168287	4.79073	1.66e-06	7.05e-06
Slc25a53	solute carrier family 25, member 53	161.527	0.806108	0.26961	2.9899	0.00279067	0.00728997
Rrp15	ribosomal RNA processing 15 homolog (S. cerevisiae)	2236.94	0.805563	0.114852	7.01393	2.32e-12	1.61e-11
Clasp2	CLIP associating protein 2	3427.42	0.80518	0.123699	6.5092	7.56e-11	4.7e-10
Vangl2	vang-like 2 (van gogh, Drosophila)	1860.26	0.804571	0.111511	7.21517	5.39e-13	3.92e-12
Efcab4a	NA	721.572	0.80254	0.15396	5.21264	1.86e-07	8.73e-07
1810011O10Rik	RIKEN cDNA 1810011O10 gene	7184.31	0.802486	0.124185	6.46199	1.03e-10	6.36e-10
Mif	macrophage migration inhibitory factor (glycosylation-inhibiting factor)	11888.9	0.802142	0.145331	5.5194	3.4e-08	1.72e-07
Nnat	neuronatin	266.674	0.801897	0.301928	2.65592	0.00790929	0.0188738
Lonrf1	LON peptidase N-terminal domain and ring finger 1	1350.74	0.801701	0.132762	6.03864	1.55e-09	8.8e-09
Ndufaf4	NADH dehydrogenase (ubiquinone) 1 alpha subcomplex, assembly factor 4	1070.89	0.799169	0.242246	3.299	0.000970291	0.00276902
9330151L19Rik	RIKEN cDNA 9330151L19 gene	419.737	0.797944	0.304398	2.62139	0.00875731	0.0206832
Tmem104	transmembrane protein 104	1518.98	0.797785	0.140092	5.69474	1.24e-08	6.49e-08
Atp8b2	ATPase, class I, type 8B, member 2	2243.77	0.797601	0.137556	5.79839	6.7e-09	3.59e-08
Clasp1	CLIP associating protein 1	11127	0.797477	0.0813365	9.80466	1.08e-22	1.33e-21
Ube2j1	ubiquitin-conjugating enzyme E2J 1	4074.24	0.797457	0.0892292	8.93718	3.99e-19	4.18e-18
Zc2hc1a	zinc finger, C2HC-type containing 1A	5058.31	0.796523	0.160453	4.96421	6.9e-07	3.05e-06
BC027231	NA	2140.51	0.796213	0.116293	6.84663	7.56e-12	5.08e-11
Rcl1	RNA terminal phosphate cyclase-like 1	4654.4	0.795773	0.113617	7.00398	2.49e-12	1.72e-11
Aebp2	AE binding protein 2	9870.45	0.795763	0.173484	4.58694	4.5e-06	1.8e-05
Stra6	stimulated by retinoic acid gene 6	1879.4	0.795143	0.112815	7.04818	1.81e-12	1.27e-11
Bop1	block of proliferation 1	8524.91	0.794885	0.119279	6.66406	2.66e-11	1.72e-10
Dusp10	dual specificity phosphatase 10	2392.54	0.794584	0.13618	5.83479	5.39e-09	2.91e-08
Zbed5	zinc finger, BED type containing 5	381.972	0.793879	0.167808	4.73087	2.24e-06	9.33e-06
Fbxo36	F-box protein 36	486.509	0.793718	0.184372	4.30499	1.67e-05	6.2e-05
Zswim4	zinc finger SWIM-type containing 4	6033.58	0.793621	0.128854	6.15909	7.32e-10	4.23e-09
Slc11a1	solute carrier family 11 (proton-coupled divalent metal ion transporters), member 1	133.103	0.793129	0.335984	2.36061	0.0182448	0.0397719
Crip2	cysteine rich protein 2	559.669	0.792582	0.215129	3.68422	0.000229405	0.000726263
Pgam5	phosphoglycerate mutase family member 5	5356.24	0.792373	0.0986241	8.03428	9.41e-16	8.08e-15
Shmt2	serine hydroxymethyltransferase 2 (mitochondrial)	5605.72	0.792351	0.137639	5.75672	8.58e-09	4.57e-08
Tcf7l1	transcription factor 7 like 1 (T cell specific, HMG box)	472.26	0.79183	0.166647	4.75155	2.02e-06	8.47e-06
Polr3d	polymerase (RNA) III (DNA directed) polypeptide D	1179	0.791115	0.147303	5.37065	7.85e-08	3.81e-07
Slc39a6	solute carrier family 39 (metal ion transporter), member 6	3635.5	0.790527	0.10434	7.57643	3.55e-14	2.79e-13
Usp27x	ubiquitin specific peptidase 27, X chromosome	719.38	0.790236	0.137438	5.74977	8.94e-09	4.75e-08
Itpr3	inositol 1,4,5-triphosphate receptor 3	84461.6	0.788864	0.0957597	8.23795	1.75e-16	1.58e-15
Rpl28	ribosomal protein L28	50412.6	0.788642	0.131449	5.99959	1.98e-09	1.11e-08
Pomgnt1	protein O-linked mannose beta 1,2-N-acetylglucosaminyltransferase	2967.57	0.788374	0.102537	7.68869	1.49e-14	1.19e-13
Lins	NA	1445.12	0.787678	0.11938	6.59808	4.17e-11	2.64e-10
Slc25a22	solute carrier family 25 (mitochondrial carrier, glutamate), member 22	1771.93	0.787508	0.120491	6.53582	6.33e-11	3.96e-10
Pitrm1	pitrilysin metallepetidase 1	12622	0.787194	0.0669896	11.751	6.98e-32	1.28e-30
Srfbp1	serum response factor binding protein 1	1465.54	0.786838	0.142044	5.53939	3.04e-08	1.54e-07
Usp39	ubiquitin specific peptidase 39	5369.37	0.786364	0.108945	7.21799	5.28e-13	3.85e-12
Dip2b	disco interacting protein 2 homolog B	6341.81	0.786087	0.104459	7.52528	5.26e-14	4.09e-13
Tnfaip3	tumor necrosis factor, alpha-induced protein 3	14620.7	0.784894	0.0884268	8.87621	6.92e-19	7.14e-18
Pfdn1	prefoldin 1	7217.53	0.784718	0.0910291	8.62052	6.66e-18	6.5e-17
Smarcc1	SWI/SNF related, matrix associated, actin dependent regulator of chromatin, subfamily c, member 1	26189.2	0.783507	0.0803284	9.7538	1.78e-22	2.18e-21
Zbtb8a	zinc finger and BTB domain containing 8a	497.91	0.783012	0.152773	5.12532	2.97e-07	1.36e-06
Six1	sine oculis-related homeobox 1	1043.7	0.78263	0.123729	6.32536	2.53e-10	1.51e-09
Ampd2	adenosine monophosphate deaminase 2	6692.07	0.781654	0.0857483	9.11567	7.82e-20	8.46e-19
Necab3	N-terminal EF-hand calcium binding protein 3	127.126	0.781486	0.321003	2.43451	0.0149119	0.0332646
Rsl1d1	ribosomal L1 domain containing 1	11676.3	0.781323	0.152266	5.13129	2.88e-07	1.32e-06
Nol9	nucleolar protein 9	3023.7	0.781158	0.0949194	8.2297	1.88e-16	1.7e-15
Tma16	translation machinery associated 16	972.949	0.780747	0.162382	4.80809	1.52e-06	6.5e-06
Arhgap42	Rho GTPase activating protein 42	5655.83	0.780417	0.140464	5.55599	2.76e-08	1.4e-07
Ccl7	chemokine (C-C motif) ligand 7	1253.17	0.779278	0.191238	4.07492	4.6e-05	0.000160476
Dnajb4	DnaJ heat shock protein family (Hsp40) member B4	3562.75	0.779254	0.155051	5.02579	5.01e-07	2.25e-06
Kremen1	kringle containing transmembrane protein 1	3155.5	0.77888	0.109968	7.0828	1.41e-12	1e-11
Slc25a45	solute carrier family 25, member 45	127.175	0.77861	0.284167	2.73997	0.0061445	0.0150085
Gpsm3	G-protein signalling modulator 3 (AGS3-like, C. elegans)	277.863	0.777922	0.326033	2.38602	0.0170318	0.0373867
Ddi2	DNA-damage inducible protein 2	1255.49	0.777398	0.1136	6.84329	7.74e-12	5.19e-11
Gm12603	predicted gene 12603	500.724	0.776778	0.20065	3.8713	0.000108255	0.000358688
Man2a2	mannosidase 2, alpha 2	9856.55	0.776677	0.0718636	10.8077	3.17e-27	4.75e-26
Gm10336	predicted gene 10336	1118.78	0.776472	0.168407	4.61068	4.01e-06	1.62e-05
Dhx33	DEAH (Asp-Glu-Ala-His) box polypeptide 33	4693.48	0.776016	0.0957259	8.10665	5.2e-16	4.55e-15
Med14	mediator complex subunit 14	7920.43	0.775226	0.0998788	7.76167	8.38e-15	6.83e-14
Nde1	nudE neurodevelopment protein 1	4388.6	0.77472	0.088789	8.7254	2.65e-18	2.65e-17
Fam214a	family with sequence similarity 214, member A	4413.27	0.774263	0.119211	6.49489	8.31e-11	5.15e-10
Ier3	immediate early response 3	9263	0.773748	0.161061	4.80406	1.55e-06	6.62e-06
Jak2	Janus kinase 2	14732	0.773576	0.18175	4.25626	2.08e-05	7.6e-05
Ltbp3	latent transforming growth factor beta binding protein 3	76780.4	0.773438	0.094569	8.17855	2.87e-16	2.56e-15
Mical3	microtubule associated monooxygenase, calponin and LIM domain containing 3	7394.55	0.77334	0.112384	6.88122	5.93e-12	4.02e-11
Irs2	insulin receptor substrate 2	3413.42	0.7717	0.0917966	8.40663	4.22e-17	3.94e-16
Itpkb	inositol 1,4,5-trisphosphate 3-kinase B	3566.71	0.771531	0.140266	5.50049	3.79e-08	1.9e-07
Slc39a7	solute carrier family 39 (zinc transporter), member 7	13306	0.771367	0.102686	7.51189	5.83e-14	4.51e-13
Smurf1	SMAD specific E3 ubiquitin protein ligase 1	11131.2	0.771363	0.120546	6.3989	1.56e-10	9.5e-10
Capzb	capping protein (actin filament) muscle Z-line, beta	14411.3	0.771067	0.082598	9.33518	1.01e-20	1.15e-19
Bccip	BRCA2 and CDKN1A interacting protein	2854.14	0.770589	0.123703	6.22937	4.68e-10	2.74e-09
Nlk	nemo like kinase	3664.33	0.77056	0.134895	5.71229	1.11e-08	5.87e-08
Cdyl2	chromodomain protein, Y chromosome-like 2	3043	0.769961	0.08618	8.93433	4.1e-19	4.28e-18
Nelfa	negative elongation factor complex member A, Whsc2	2492.82	0.769306	0.097264	7.90947	2.58e-15	2.16e-14
Fblim1	filamin binding LIM protein 1	14183.3	0.766063	0.0982334	7.79839	6.27e-15	5.13e-14
Cdc45	cell division cycle 45	1318.95	0.765542	0.135717	5.64073	1.69e-08	8.78e-08
Azin1	antizyme inhibitor 1	7600.53	0.764704	0.13327	5.73802	9.58e-09	5.09e-08
Prep	prolyl endopeptidase	11688.5	0.763294	0.0932755	8.18322	2.76e-16	2.47e-15
Ptbp3	polypyrimidine tract binding protein 3	14297.7	0.761441	0.268275	2.83829	0.00453567	0.0113656
Mlf1	myeloid leukemia factor 1	494.085	0.760401	0.228981	3.32081	0.00089758	0.00257593
Afap1	actin filament associated protein 1	10285.8	0.759577	0.0948395	8.00908	1.16e-15	9.84e-15
Traf7	TNF receptor-associated factor 7	9832.35	0.759311	0.0959024	7.91754	2.42e-15	2.03e-14
Dlgap4	discs, large homolog-associated protein 4 (Drosophila)	8131.84	0.758489	0.0938115	8.08524	6.2e-16	5.39e-15
Fam49b	family with sequence similarity 49, member B	5030.2	0.758452	0.104551	7.25438	4.03e-13	2.98e-12
Ccdc124	coiled-coil domain containing 124	3433.26	0.758149	0.123389	6.14436	8.03e-10	4.63e-09
Vegfa	vascular endothelial growth factor A	11091	0.758073	0.132348	5.72788	1.02e-08	5.39e-08
Mesdc2	mesoderm development candidate 2	6463.59	0.757842	0.103516	7.32101	2.46e-13	1.84e-12
Samhd1	SAM domain and HD domain, 1	3466.71	0.757764	0.271835	2.78758	0.00531025	0.0131296
8430429K09Rik	RIKEN cDNA 8430429K09 gene	231.313	0.757498	0.217339	3.48533	0.000491522	0.00147827
Lipt1	lipoyltransferase 1	676.341	0.757115	0.133424	5.67451	1.39e-08	7.26e-08
Nmt2	N-myristoyltransferase 2	4257.85	0.756762	0.119616	6.32661	2.51e-10	1.5e-09
Ercc8	excision repaiross-complementing rodent repair deficiency, complementation group 8	522.612	0.756315	0.16347	4.62662	3.72e-06	1.5e-05
Ttll7	tubulin tyrosine ligase-like family, member 7	2016.99	0.754725	0.232129	3.25132	0.00114872	0.00324035
Arhgef2	rho/rac guanine nucleotide exchange factor (GEF) 2	15973.1	0.754407	0.0890736	8.46947	2.47e-17	2.33e-16
Cycs	cytochrome c, somatic	8638	0.754277	0.0925421	8.15064	3.62e-16	3.2e-15
Lcat	lecithin cholesterol acyltransferase	102.22	0.75307	0.298378	2.52388	0.0116068	0.0265953
Podxl	podocalyxin-like	9469.88	0.752898	0.108493	6.93963	3.93e-12	2.69e-11
Tsr1	TSR1 20S rRNA accumulation	4785.28	0.752244	0.0986079	7.62864	2.37e-14	1.88e-13
Zfp146	zinc finger protein 146	6558.98	0.752228	0.176967	4.25068	2.13e-05	7.78e-05
Myef2	myelin basic protein expression factor 2, repressor	6150.85	0.752023	0.203197	3.70096	0.000214785	0.000683019
Rpusd2	RNA pseudouridylate synthase domain containing 2	955.1	0.751453	0.114815	6.54493	5.95e-11	3.74e-10
Ints2	integrator complex subunit 2	5153.15	0.751371	0.146692	5.12212	3.02e-07	1.38e-06
Hspa4	heat shock protein 4	38848.8	0.751331	0.104275	7.2053	5.79e-13	4.21e-12
Zpr1	ZPR1 zinc finger	5207.59	0.751137	0.108579	6.91785	4.59e-12	3.13e-11
Cdr2l	cerebellar degeneration-related protein 2-like	2108.23	0.750249	0.134123	5.59372	2.22e-08	1.14e-07
Ppan	peter pan homolog (Drosophila)	3483.03	0.750003	0.10238	7.32569	2.38e-13	1.78e-12
Fam98b	family with sequence similarity 98, member B	4256.38	0.749954	0.0970771	7.72534	1.12e-14	9.04e-14
Homer3	homer scaffolding protein 3	3980.13	0.749715	0.0811797	9.23525	2.58e-20	2.85e-19
Orc2	origin recognition complex, subunit 2	3992.95	0.749331	0.154797	4.84072	1.29e-06	5.56e-06
Sigmar1	sigma non-opioid intracellular receptor 1	2947.86	0.749256	0.109183	6.8624	6.77e-12	4.56e-11
S100a7a	S100 calcium binding protein A7A	93.4314	0.748975	0.315111	2.37686	0.0174608	0.0382259
Cdk2ap1	CDK2 (cyclin-dependent kinase 2)-associated protein 1	8324.03	0.748668	0.107249	6.98065	2.94e-12	2.03e-11
Anxa5	annexin A5	36697.3	0.748433	0.106243	7.04455	1.86e-12	1.31e-11
Bmpr2	bone morphogenetic protein receptor, type II (serine/threonine kinase)	15451.6	0.748032	0.245729	3.04414	0.00233346	0.00620159
Zfp719	zinc finger protein 719	2019.29	0.747894	0.16656	4.49024	7.11e-06	2.79e-05
Rexo2	RNA exonuclease 2	4280.11	0.745664	0.0882321	8.45117	2.88e-17	2.71e-16
Bcas3	breast carcinoma amplified sequence 3	3871.41	0.745318	0.122125	6.10293	1.04e-09	5.97e-09
3110007F17Rik	NA	582.985	0.744987	0.236239	3.15353	0.00161311	0.00441036
Colec12	collectin sub-family member 12	602.376	0.7442	0.18514	4.01967	5.83e-05	0.000200703
Actg1	actin, gamma, cytoplasmic 1	329641	0.743349	0.116941	6.3566	2.06e-10	1.24e-09
Jtb	jumping translocation breakpoint	3176.94	0.743293	0.122488	6.06829	1.29e-09	7.36e-09
Zfp862-ps	zinc finger protein 862, pseudogene	2656.77	0.74285	0.129738	5.72579	1.03e-08	5.45e-08
Luzp1	leucine zipper protein 1	8317.02	0.740846	0.123111	6.01772	1.77e-09	1e-08
Gga2	golgi associated, gamma adaptin ear containing, ARF binding protein 2	7142.59	0.7392	0.11167	6.61951	3.6e-11	2.3e-10
Msln	mesothelin	21198.7	0.738793	0.0760797	9.71078	2.71e-22	3.3e-21
Pigw	phosphatidylinositol glycan anchor biosynthesis, class W	1394.64	0.738625	0.170736	4.32612	1.52e-05	5.67e-05
Polr3e	polymerase (RNA) III (DNA directed) polypeptide E	4425.37	0.738433	0.080607	9.1609	5.15e-20	5.6e-19
Cdc25a	cell division cycle 25A	3440.07	0.737757	0.101082	7.2986	2.91e-13	2.16e-12
Nbea	neurobeachin	10086.2	0.737549	0.134982	5.46406	4.65e-08	2.31e-07
Nabp2	nucleic acid binding protein 2	4686.62	0.737361	0.138309	5.33127	9.75e-08	4.7e-07
Snora65	small nucleolar RNA, H/ACA box 65	276.171	0.736855	0.22301	3.30414	0.000952692	0.00272259
Ran	RAN, member RAS oncogene family	31365.3	0.736169	0.0916235	8.03472	9.38e-16	8.05e-15
Osgep	O-sialoglycoprotein endopeptidase	1380.44	0.735889	0.116867	6.2968	3.04e-10	1.81e-09
Zfp142	zinc finger protein 142	2422.45	0.735709	0.100661	7.3088	2.7e-13	2.01e-12
Csrnp2	cysteine-serine-rich nuclear protein 2	1583.95	0.735663	0.139126	5.28774	1.24e-07	5.9e-07
Arhgap27	Rho GTPase activating protein 27	5083.97	0.73524	0.108484	6.77738	1.22e-11	8.09e-11
Gas5	growth arrest specific 5	9712.62	0.733739	0.199413	3.6795	0.000233696	0.000738419
Ttll12	tubulin tyrosine ligase-like family, member 12	10353.7	0.733708	0.135138	5.42934	5.66e-08	2.79e-07
Plp2	proteolipid protein 2	13034.4	0.733582	0.104337	7.03089	2.05e-12	1.44e-11
Oplah	5-oxoprolinase (ATP-hydrolysing)	154.136	0.732195	0.252173	2.90354	0.00368972	0.00941157
Fbxo30	F-box protein 30	4571.76	0.731809	0.239419	3.05661	0.00223856	0.00596585
Dvl1	dishevelled segment polarity protein 1	4358.33	0.730813	0.0819832	8.91417	4.91e-19	5.12e-18
Aatf	apoptosis antagonizing transcription factor	4683.16	0.730578	0.0913914	7.99395	1.31e-15	1.11e-14
Map4	microtubule-associated protein 4	27938.1	0.729007	0.0991878	7.34976	1.99e-13	1.49e-12
Ankrd50	ankyrin repeat domain 50	7852.21	0.727958	0.0943588	7.71478	1.21e-14	9.78e-14
Hspa4l	heat shock protein 4 like	5384.57	0.727898	0.232554	3.13001	0.00174798	0.0047458
Mtap	methylthioadenosine phosphorylase	6070.97	0.727117	0.0854148	8.51278	1.7e-17	1.62e-16
Slc12a4	solute carrier family 12, member 4	8696.82	0.726295	0.0980158	7.40997	1.26e-13	9.61e-13
Exo1	exonuclease 1	847.355	0.725794	0.12886	5.63241	1.78e-08	9.2e-08
Palm	paralemmin	3265.2	0.725701	0.127512	5.69122	1.26e-08	6.61e-08
Ilk	integrin linked kinase	12476.7	0.725412	0.113299	6.40266	1.53e-10	9.27e-10
Prpf31	pre-mRNA processing factor 31	5242.65	0.724817	0.114712	6.31859	2.64e-10	1.58e-09
Mdfic	MyoD family inhibitor domain containing	3750.38	0.724291	0.0869209	8.33276	7.9e-17	7.29e-16
Zfp207	zinc finger protein 207	17029.2	0.72406	0.112894	6.41362	1.42e-10	8.65e-10
Hbegf	heparin-binding EGF-like growth factor	7930.66	0.72303	0.124952	5.78646	7.19e-09	3.85e-08
Neu3	neuraminidase 3	280.099	0.722588	0.225972	3.19769	0.00138532	0.00385065
Vgll4	vestigial like family member 4	3916.47	0.722532	0.109265	6.61264	3.78e-11	2.4e-10
Dbn1	drebrin 1	18427.6	0.722411	0.110515	6.53675	6.29e-11	3.94e-10
Csnk1e	casein kinase 1, epsilon	11502.5	0.722305	0.0884399	8.16719	3.16e-16	2.8e-15
Syde2	synapse defective 1, Rho GTPase, homolog 2 (C. elegans)	796.393	0.720903	0.202364	3.56241	0.000367462	0.00112586
Rab10	RAB10, member RAS oncogene family	21517	0.720224	0.131805	5.46433	4.65e-08	2.31e-07
Bzw2	basic leucine zipper and W2 domains 2	6027.44	0.719598	0.0841142	8.55501	1.18e-17	1.13e-16
Rqcd1	NA	5912.43	0.719365	0.114125	6.30329	2.91e-10	1.73e-09
Nol6	nucleolar protein family 6 (RNA-associated)	4642.28	0.719016	0.113852	6.31533	2.7e-10	1.61e-09
E2f5	E2F transcription factor 5	1284.78	0.718994	0.195046	3.68628	0.000227559	0.0007207
Grwd1	glutamate-rich WD repeat containing 1	3734.81	0.717596	0.125552	5.71554	1.09e-08	5.77e-08
Ptdss1	phosphatidylserine synthase 1	6796.58	0.717499	0.120901	5.93459	2.95e-09	1.62e-08
Ifi204	interferon activated gene 204	902.793	0.717343	0.216708	3.31018	0.000932369	0.00266825
Nr4a2	nuclear receptor subfamily 4, group A, member 2	351.435	0.716672	0.19818	3.61628	0.000298871	0.000928747
Utrn	utrophin	16827.7	0.716588	0.114561	6.25509	3.97e-10	2.34e-09
Pus7l	pseudouridylate synthase 7-like	802.893	0.71643	0.131254	5.45834	4.81e-08	2.38e-07
Cln5	ceroid-lipofuscinosis, neuronal 5	2015.03	0.716139	0.106117	6.74861	1.49e-11	9.8e-11
Col20a1	collagen, type XX, alpha 1	464.975	0.715218	0.170236	4.20134	2.65e-05	9.53e-05
Ccny	cyclin Y	12664.7	0.714117	0.0926098	7.71103	1.25e-14	1.01e-13
Ctnnbl1	catenin, beta like 1	6042.42	0.713396	0.123592	5.77218	7.83e-09	4.18e-08
Gls	glutaminase	10716	0.713008	0.235081	3.03303	0.00242113	0.00641581
Cd44	CD44 antigen	36448	0.712223	0.113108	6.29685	3.04e-10	1.81e-09
Tmem167	transmembrane protein 167	8709.59	0.711933	0.176323	4.03766	5.4e-05	0.000186629
Tnpo1	transportin 1	25567.5	0.711933	0.153197	4.64718	3.36e-06	1.37e-05
Psmc3ip	proteasome (prosome, macropain) 26S subunit, ATPase 3, interacting protein	476.334	0.711732	0.149392	4.76418	1.9e-06	7.99e-06
Vim	vimentin	115808	0.711492	0.10224	6.95901	3.43e-12	2.36e-11
Add3	adducin 3 (gamma)	3214.96	0.711404	0.114151	6.23212	4.6e-10	2.7e-09
Pdcl3	phosducin-like 3	7192.16	0.71139	0.130454	5.45318	4.95e-08	2.45e-07
Taf3	TATA-box binding protein associated factor 3	1208.76	0.711138	0.108003	6.58443	4.57e-11	2.89e-10
Bin1	bridging integrator 1	6006.78	0.710877	0.0893354	7.9574	1.76e-15	1.48e-14
Zfp131	zinc finger protein 131	3102.74	0.710464	0.285347	2.48982	0.0127808	0.0289335
Ftsj3	FtsJ RNA methyltransferase homolog 3 (E. coli)	9702.66	0.709597	0.0835556	8.49251	2.02e-17	1.92e-16
Ola1	Obg-like ATPase 1	8094.09	0.709345	0.137078	5.17477	2.28e-07	1.06e-06
Mettl1	methyltransferase like 1	733.853	0.709131	0.127329	5.56926	2.56e-08	1.31e-07
9330102E08Rik	RIKEN cDNA 9330102E08 gene	465.16	0.709	0.167326	4.23724	2.26e-05	8.22e-05
Pcdhgc3	protocadherin gamma subfamily C, 3	3029.42	0.707487	0.128338	5.5127	3.53e-08	1.78e-07
Ccdc25	coiled-coil domain containing 25	2197.32	0.706719	0.167137	4.22837	2.35e-05	8.52e-05
Fzd3	frizzled class receptor 3	723.375	0.706458	0.29263	2.41417	0.0157712	0.0349147
Smco4	single-pass membrane protein with coiled-coil domains 4	559.944	0.705792	0.205046	3.44212	0.000577174	0.00171164
Pkd1	polycystic kidney disease 1 homolog	14314.4	0.705494	0.0760696	9.27432	1.79e-20	2e-19
Pphln1	periphilin 1	5534.85	0.705085	0.128106	5.50391	3.71e-08	1.86e-07
Clns1a	chloride channel, nucleotide-sensitive, 1A	5222.85	0.7049	0.0997372	7.06757	1.58e-12	1.11e-11
Thyn1	thymocyte nuclear protein 1	1061.44	0.704428	0.115652	6.09091	1.12e-09	6.42e-09
Ptpn14	protein tyrosine phosphatase, non-receptor type 14	12272.8	0.704262	0.0902705	7.80169	6.11e-15	5e-14
Ung	uracil DNA glycosylase	651.621	0.703793	0.158419	4.44261	8.89e-06	3.43e-05
Slc44a2	solute carrier family 44, member 2	13554.5	0.703618	0.103367	6.80699	9.97e-12	6.64e-11
Dnmt3b	DNA methyltransferase 3B	188.416	0.703443	0.23319	3.01661	0.00255616	0.00673544
Map3k14	mitogen-activated protein kinase kinase kinase 14	2511.57	0.702049	0.0989106	7.09782	1.27e-12	9.01e-12
Vkorc1l1	vitamin K epoxide reductase complex, subunit 1-like 1	5597.35	0.701916	0.0888706	7.89817	2.83e-15	2.35e-14
Zfp593	zinc finger protein 593	400.221	0.701207	0.190022	3.69014	0.000224131	0.000710391
Noa1	nitric oxide associated 1	2403.33	0.700866	0.111561	6.28237	3.33e-10	1.97e-09
Limk1	LIM-domain containing, protein kinase	1543.87	0.700821	0.132225	5.30023	1.16e-07	5.53e-07
Cpsf3l	NA	2292.3	0.70068	0.138769	5.04926	4.44e-07	2e-06
Nf2	neurofibromin 2	12731.4	0.700125	0.0957204	7.31427	2.59e-13	1.93e-12
Gfod2	glucose-fructose oxidoreductase domain containing 2	1118.89	0.699544	0.117924	5.93217	2.99e-09	1.65e-08
Wdr70	WD repeat domain 70	1802.63	0.698286	0.110468	6.32114	2.6e-10	1.55e-09
Rbmxl1	RNA binding motif protein, X-linked like-1	8966.72	0.69826	0.0844163	8.27163	1.32e-16	1.2e-15
Atxn7l2	ataxin 7-like 2	762.504	0.698219	0.130368	5.35574	8.52e-08	4.12e-07
Zfp341	zinc finger protein 341	491.198	0.697093	0.164391	4.24045	2.23e-05	8.11e-05
Morf4l2	mortality factor 4 like 2	20119	0.696985	0.0905307	7.69888	1.37e-14	1.1e-13
Slc35f6	solute carrier family 35, member F6	3524.2	0.696505	0.112112	6.21258	5.21e-10	3.04e-09
Kif3c	kinesin family member 3C	5478.96	0.696352	0.117455	5.92867	3.05e-09	1.68e-08
Ece1	endothelin converting enzyme 1	6774.41	0.695159	0.103958	6.68695	2.28e-11	1.48e-10
Gtf2f2	general transcription factor IIF, polypeptide 2	1140.97	0.694975	0.110706	6.27764	3.44e-10	2.03e-09
Mmp11	matrix metallopeptidase 11	3774.65	0.694937	0.0922708	7.53149	5.02e-14	3.9e-13
Tram2	translocating chain-associating membrane protein 2	316.827	0.693378	0.22797	3.04153	0.00235378	0.00624877
Slc25a33	solute carrier family 25, member 33	468.267	0.692899	0.154632	4.48094	7.43e-06	2.9e-05
Bcl2l11	BCL2-like 11 (apoptosis facilitator)	4373.98	0.692561	0.11317	6.11965	9.38e-10	5.38e-09
Fam206a	family with sequence similarity 206, member A	1228.16	0.692543	0.12938	5.35279	8.66e-08	4.19e-07
Tex10	testis expressed gene 10	3041.62	0.692114	0.103973	6.65665	2.8e-11	1.8e-10
Ppp1r10	protein phosphatase 1, regulatory subunit 10	5049.68	0.691914	0.111485	6.20633	5.42e-10	3.16e-09
Jrk	jerky	1235.67	0.690633	0.124722	5.53736	3.07e-08	1.55e-07
Atic	5-aminoimidazole-4-carboxamide ribonucleotide formyltransferase/IMP cyclohydrolase	14239.6	0.688867	0.115417	5.96852	2.39e-09	1.34e-08
Cdc7	cell division cycle 7 (S. cerevisiae)	752.193	0.688802	0.220507	3.12372	0.00178578	0.00484281
Sgsm3	small G protein signaling modulator 3	2361.73	0.68824	0.128767	5.34484	9.05e-08	4.37e-07
Krt20	keratin 20	22487.1	0.68823	0.100018	6.88105	5.94e-12	4.02e-11
Tssc1	tumor suppressing subtransferable candidate 1	2671.94	0.688022	0.145328	4.73428	2.2e-06	9.19e-06
Clcf1	cardiotrophin-like cytokine factor 1	10634.9	0.687359	0.100154	6.863	6.74e-12	4.55e-11
D2Wsu81e	NA	1262.23	0.687039	0.134533	5.10686	3.28e-07	1.49e-06
Ipmk	inositol polyphosphate multikinase	3123.52	0.686317	0.0981843	6.99009	2.75e-12	1.9e-11
Naaa	N-acylethanolamine acid amidase	1065.85	0.685813	0.268781	2.55157	0.010724	0.0247773
Nhsl2	NHS-like 2	1187.95	0.685661	0.110675	6.19528	5.82e-10	3.39e-09
Hs2st1	heparan sulfate 2-O-sulfotransferase 1	14564.3	0.685452	0.0807735	8.4861	2.14e-17	2.03e-16
Thop1	thimet oligopeptidase 1	4928.89	0.685351	0.150887	4.54215	5.57e-06	2.2e-05
1600002K03Rik	RIKEN cDNA 1600002K03 gene	394.893	0.685043	0.220649	3.10468	0.00190487	0.00513936
Ankrd10	ankyrin repeat domain 10	7570.77	0.684333	0.217291	3.14939	0.00163613	0.00446734
Rabgef1	RAB guanine nucleotide exchange factor (GEF) 1	2885.15	0.684201	0.112672	6.07248	1.26e-09	7.17e-09
Kirrel	kin of IRRE like (Drosophila)	23240.5	0.68393	0.0969538	7.05418	1.74e-12	1.22e-11
Nyap1	neuronal tyrosine-phosphorylated phosphoinositide 3-kinase adaptor 1	851.239	0.683829	0.125788	5.43637	5.44e-08	2.68e-07
Arhgap35	Rho GTPase activating protein 35	19439.4	0.683766	0.0829529	8.24282	1.68e-16	1.52e-15
Med21	mediator complex subunit 21	2705.14	0.683719	0.124387	5.49671	3.87e-08	1.94e-07
Snhg8	small nucleolar RNA host gene 8	1470.98	0.683533	0.108568	6.29592	3.06e-10	1.81e-09
Mcm3	minichromosome maintenance complex component 3	8195.95	0.683361	0.1347	5.07319	3.91e-07	1.77e-06
Rgp1	RAB6A GEF compex partner 1	3452.6	0.683358	0.115895	5.89633	3.72e-09	2.03e-08
Dgke	diacylglycerol kinase, epsilon	1384.65	0.682945	0.131346	5.19959	2e-07	9.35e-07
Mcm4	minichromosome maintenance complex component 4	10575	0.682867	0.0931366	7.33189	2.27e-13	1.7e-12
Exosc5	exosome component 5	2966.77	0.681589	0.113321	6.01465	1.8e-09	1.02e-08
Zfp334	zinc finger protein 334	3835.13	0.680048	0.0868651	7.82878	4.93e-15	4.05e-14
Ninl	ninein-like	4820.22	0.679493	0.120897	5.62042	1.9e-08	9.84e-08
Aoc2	amine oxidase, copper containing 2 (retina-specific)	387.855	0.67947	0.182897	3.71504	0.000203173	0.000648867
Rnmt	RNA (guanine-7-) methyltransferase	6006.99	0.679279	0.148997	4.55902	5.14e-06	2.04e-05
Tcp11l1	t-complex 11 like 1	646.649	0.679072	0.159151	4.26684	1.98e-05	7.26e-05
Ruvbl2	RuvB-like protein 2	6125.7	0.678682	0.129617	5.23605	1.64e-07	7.74e-07
Klf7	Kruppel-like factor 7 (ubiquitous)	1286.22	0.678469	0.171193	3.96319	7.4e-05	0.000251088
Eif2b2	eukaryotic translation initiation factor 2B, subunit 2 beta	4047.3	0.67834	0.137704	4.92609	8.39e-07	3.68e-06
Coro1c	coronin, actin binding protein 1C	17745	0.678077	0.114869	5.90302	3.57e-09	1.95e-08
Ltv1	LTV1 ribosome biogenesis factor	2840.22	0.677934	0.122321	5.54223	2.99e-08	1.51e-07
Usp31	ubiquitin specific peptidase 31	4010.24	0.677412	0.128286	5.2805	1.29e-07	6.13e-07
Ap2a2	adaptor-related protein complex 2, alpha 2 subunit	17023.8	0.676192	0.110915	6.09646	1.08e-09	6.21e-09
Zfp617	zinc finger protein 617	2865.07	0.674933	0.283899	2.37737	0.0174367	0.0381834
Utp14a	UTP14A small subunit processome component	3267.24	0.674458	0.125619	5.36908	7.91e-08	3.84e-07
Cd2bp2	CD2 antigen (cytoplasmic tail) binding protein 2	6778.56	0.674286	0.0931878	7.23577	4.63e-13	3.4e-12
Nuak2	NUAK family, SNF1-like kinase, 2	16835.7	0.674126	0.109515	6.15556	7.48e-10	4.32e-09
Ube2m	ubiquitin-conjugating enzyme E2M	7104.76	0.673291	0.129866	5.1845	2.17e-07	1.01e-06
Uxs1	UDP-glucuronate decarboxylase 1	4044.07	0.672882	0.0864866	7.78018	7.24e-15	5.92e-14
Slc38a7	solute carrier family 38, member 7	4994.32	0.672724	0.120486	5.58342	2.36e-08	1.21e-07
Vmp1	vacuole membrane protein 1	24017.3	0.672467	0.137833	4.87886	1.07e-06	4.62e-06
Sdad1	SDA1 domain containing 1	4706.44	0.672331	0.110664	6.0754	1.24e-09	7.05e-09
Fbrsl1	fibrosin-like 1	2956.79	0.671962	0.098611	6.81427	9.47e-12	6.31e-11
Rhoc	ras homolog family member C	16349.4	0.671836	0.112984	5.94631	2.74e-09	1.52e-08
Pgs1	phosphatidylglycerophosphate synthase 1	3896.67	0.671523	0.100199	6.70186	2.06e-11	1.34e-10
Sh3bp4	SH3-domain binding protein 4	11464.3	0.671471	0.104939	6.39867	1.57e-10	9.51e-10
Tesk1	testis specific protein kinase 1	2322.28	0.670213	0.146827	4.56464	5e-06	1.99e-05
Cfl1	cofilin 1, non-muscle	133462	0.670073	0.0871689	7.68707	1.51e-14	1.21e-13
Ttll5	tubulin tyrosine ligase-like family, member 5	1835.74	0.669314	0.110734	6.04437	1.5e-09	8.5e-09
Nfatc1	nuclear factor of activated T cells, cytoplasmic, calcineurin dependent 1	5781.99	0.668746	0.0983329	6.80083	1.04e-11	6.91e-11
C1qbp	complement component 1, q subcomponent binding protein	12143.1	0.668678	0.108324	6.17296	6.7e-10	3.88e-09
Wdr89	WD repeat domain 89	601.007	0.668408	0.148257	4.50845	6.53e-06	2.57e-05
2310061I04Rik	RIKEN cDNA 2310061I04 gene	2005.71	0.66742	0.0963969	6.92367	4.4e-12	3e-11
Hr	hairless	1494.1	0.666588	0.116676	5.71315	1.11e-08	5.84e-08
Pkig	protein kinase inhibitor, gamma	1988.78	0.666508	0.119777	5.56457	2.63e-08	1.34e-07
Sash1	SAM and SH3 domain containing 1	4594.59	0.666344	0.0917153	7.26536	3.72e-13	2.75e-12
Arl15	ADP-ribosylation factor-like 15	1293.6	0.666159	0.119925	5.55479	2.78e-08	1.41e-07
5430417L22Rik	NA	2104.16	0.665729	0.111805	5.95436	2.61e-09	1.45e-08
Irak2	interleukin-1 receptor-associated kinase 2	6599.53	0.665281	0.0907059	7.33448	2.23e-13	1.67e-12
Prmt6	protein arginine N-methyltransferase 6	1863.27	0.665095	0.119164	5.58136	2.39e-08	1.22e-07
Prkdc	protein kinase, DNA activated, catalytic polypeptide	5103.11	0.665078	0.170664	3.897	9.74e-05	0.000325064
H2afx	H2A histone family, member X	2152.94	0.664928	0.134863	4.9304	8.21e-07	3.6e-06
Wdr3	WD repeat domain 3	5764.77	0.664406	0.10534	6.30726	2.84e-10	1.69e-09
Snrpd1	small nuclear ribonucleoprotein D1	4503.85	0.663727	0.0816611	8.12782	4.37e-16	3.84e-15
Abhd14a	abhydrolase domain containing 14A	798.939	0.663646	0.156651	4.23645	2.27e-05	8.24e-05
Nup93	nucleoporin 93	5268.63	0.663613	0.119202	5.56715	2.59e-08	1.32e-07
Rfc3	replication factor C (activator 1) 3	1685.38	0.663591	0.121863	5.4454	5.17e-08	2.56e-07
Xpot	exportin, tRNA (nuclear export receptor for tRNAs)	10217.1	0.662651	0.0813349	8.14719	3.72e-16	3.3e-15
Kpna4	karyopherin (importin) alpha 4	10400.1	0.662606	0.118213	5.60517	2.08e-08	1.07e-07
Stard3nl	STARD3 N-terminal like	2880.31	0.662522	0.0997123	6.64434	3.05e-11	1.95e-10
Cenpt	centromere protein T	2122.09	0.661578	0.104312	6.34228	2.26e-10	1.36e-09
Cers5	ceramide synthase 5	6288.12	0.661502	0.0968994	6.82669	8.69e-12	5.8e-11
Trmt10c	tRNA methyltransferase 10C	2143.34	0.661313	0.229879	2.87678	0.00401752	0.0101622
Bcl7a	B cell CLL/lymphoma 7A	3390.74	0.66095	0.0886056	7.45946	8.69e-14	6.65e-13
Htra2	HtrA serine peptidase 2	1917.51	0.660728	0.125913	5.24751	1.54e-07	7.29e-07
Spg20	spastic paraplegia 20, spartin (Troyer syndrome) homolog (human)	4001.79	0.659949	0.0897707	7.35149	1.96e-13	1.47e-12
Erdr1	erythroid differentiation regulator 1	13535.8	0.659722	0.142093	4.64287	3.44e-06	1.39e-05
Fen1	flap structure specific endonuclease 1	3898.44	0.658378	0.11753	5.60181	2.12e-08	1.09e-07
Tctn3	tectonic family member 3	1321.3	0.658274	0.110888	5.9364	2.91e-09	1.61e-08
Frrs1	ferric-chelate reductase 1	8467.05	0.657138	0.0977373	6.72351	1.77e-11	1.16e-10
Elmo1	engulfment and cell motility 1	1370.29	0.656328	0.111612	5.88044	4.09e-09	2.23e-08
Eif4ebp1	eukaryotic translation initiation factor 4E binding protein 1	4543.38	0.656266	0.118908	5.51908	3.41e-08	1.72e-07
Mcm7	minichromosome maintenance complex component 7	13405.8	0.656123	0.116526	5.63068	1.79e-08	9.28e-08
2410018L13Rik	RIKEN cDNA 2410018L13 gene	533.128	0.655389	0.191054	3.43039	0.000602709	0.00178155
Klc2	kinesin light chain 2	4958.42	0.655169	0.0833613	7.85939	3.86e-15	3.19e-14
Mbtps2	membrane-bound transcription factor peptidase, site 2	5013.42	0.654194	0.169493	3.85972	0.000113517	0.000374905
Klhl25	kelch-like 25	3465.62	0.653079	0.124108	5.26219	1.42e-07	6.75e-07
Ttc37	tetratricopeptide repeat domain 37	3350.58	0.653004	0.207699	3.14399	0.0016666	0.00454067
Inip	INTS3 and NABP interacting protein	1169.53	0.652855	0.126253	5.17103	2.33e-07	1.08e-06
2210018M11Rik	NA	3073.65	0.652506	0.207958	3.13769	0.00170287	0.00463411
Nrp1	neuropilin 1	6989.85	0.651969	0.181628	3.58958	0.000331215	0.00102304
Stoml2	stomatin (Epb7.2)-like 2	2508.04	0.651597	0.0907576	7.17952	7e-13	5.05e-12
Foxk2	forkhead box K2	8634.55	0.651074	0.0961696	6.77006	1.29e-11	8.5e-11
Snord22	small nucleolar RNA, C/D box 22	430.877	0.650795	0.252681	2.57556	0.0100077	0.0233134
Arrdc3	arrestin domain containing 3	2000.89	0.65037	0.122601	5.30476	1.13e-07	5.4e-07
2610307P16Rik	RIKEN cDNA 2610307P16 gene	655.764	0.650363	0.164919	3.94354	8.03e-05	0.000271243
Naa15	N(alpha)-acetyltransferase 15, NatA auxiliary subunit	9983.93	0.649546	0.286917	2.26388	0.0235817	0.0498964
Fntb	farnesyltransferase, CAAX box, beta	2088.32	0.649068	0.119503	5.4314	5.59e-08	2.76e-07
8030462N17Rik	RIKEN cDNA 8030462N17 gene	1849.38	0.648758	0.124497	5.21104	1.88e-07	8.8e-07
Pbdc1	polysaccharide biosynthesis domain containing 1	3324.3	0.64858	0.107787	6.01722	1.77e-09	1e-08
Set	SET nuclear oncogene	34072.1	0.64854	0.090251	7.18596	6.67e-13	4.82e-12
Prpf4	pre-mRNA processing factor 4	1623.44	0.64762	0.114226	5.66963	1.43e-08	7.46e-08
Tom1	target of myb1 trafficking protein	3795.77	0.647535	0.133194	4.86161	1.16e-06	5.03e-06
Nip7	NIP7, nucleolar pre-rRNA processing protein	3835.81	0.647178	0.0965775	6.70113	2.07e-11	1.34e-10
Trmt6	tRNA methyltransferase 6	4690.57	0.646635	0.0762754	8.47763	2.3e-17	2.18e-16
Atp2c1	ATPase, Ca++-sequestering	12706.6	0.646209	0.100406	6.43595	1.23e-10	7.51e-10
Faim	Fas apoptotic inhibitory molecule	1528.44	0.645924	0.100758	6.41065	1.45e-10	8.81e-10
Slc41a1	solute carrier family 41, member 1	3588.86	0.645861	0.103623	6.23282	4.58e-10	2.69e-09
Dclk2	doublecortin-like kinase 2	517.712	0.645608	0.156162	4.13422	3.56e-05	0.000125723
Prmt1	protein arginine N-methyltransferase 1	16048.4	0.64402	0.125352	5.13768	2.78e-07	1.28e-06
Tbc1d10a	TBC1 domain family, member 10a	1758	0.643987	0.136814	4.70704	2.51e-06	1.04e-05
Nme4	NME/NM23 nucleoside diphosphate kinase 4	922.885	0.643619	0.162408	3.96297	7.4e-05	0.000251265
Mrpl36	mitochondrial ribosomal protein L36	3213.78	0.6436	0.108311	5.94215	2.81e-09	1.56e-08
Rwdd1	RWD domain containing 1	4040.54	0.643478	0.112818	5.70366	1.17e-08	6.17e-08
Morc4	microrchidia 4	702.503	0.642986	0.154597	4.15909	3.2e-05	0.000113399
Dgka	diacylglycerol kinase, alpha	581.671	0.642405	0.150479	4.26908	1.96e-05	7.2e-05
Nxn	nucleoredoxin	1253.38	0.642152	0.146491	4.38354	1.17e-05	4.43e-05
Ankrd9	ankyrin repeat domain 9	616.393	0.64211	0.146295	4.38914	1.14e-05	4.33e-05
Kpna3	karyopherin (importin) alpha 3	5429.43	0.642106	0.223825	2.86879	0.00412051	0.0104025
Brpf1	bromodomain and PHD finger containing, 1	4242.99	0.641977	0.0825412	7.77766	7.39e-15	6.03e-14
Gm1943	predicted gene 1943	694.842	0.641892	0.203759	3.15025	0.00163128	0.00445559
Tnc	tenascin C	231.384	0.641208	0.279989	2.29011	0.0220147	0.0469447
Usp42	ubiquitin specific peptidase 42	2560.91	0.641114	0.0915916	6.9997	2.57e-12	1.78e-11
Tgs1	trimethylguanosine synthase 1	1924.36	0.640959	0.18144	3.53261	0.000411474	0.00125179
2810047C21Rik1	RIKEN cDNA 2810047C21 gene 1	200.537	0.640723	0.25239	2.53862	0.011129	0.0256153
Ccdc137	coiled-coil domain containing 137	2332.32	0.640606	0.0902294	7.09975	1.25e-12	8.89e-12
Wdr74	WD repeat domain 74	4310.09	0.640162	0.0952936	6.71779	1.85e-11	1.2e-10
Swap70	SWA-70 protein	3359.86	0.639666	0.110548	5.78632	7.19e-09	3.85e-08
Actl6a	actin-like 6A	7722.18	0.639579	0.0994167	6.43332	1.25e-10	7.63e-10
Sox4	SRY (sex determining region Y)-box 4	33258.6	0.638921	0.142973	4.46881	7.87e-06	3.06e-05
Maged1	melanoma antigen, family D, 1	28069.8	0.63862	0.112265	5.68853	1.28e-08	6.71e-08
Fam3c	family with sequence similarity 3, member C	5098.81	0.638209	0.0885062	7.2109	5.56e-13	4.05e-12
Nudc	nudC nuclear distribution protein	6817.04	0.637536	0.0894631	7.12624	1.03e-12	7.38e-12
Thnsl1	threonine synthase-like 1 (bacterial)	2008.67	0.637342	0.145701	4.37431	1.22e-05	4.61e-05
Aff4	AF4/FMR2 family, member 4	46136.3	0.637303	0.154471	4.1257	3.7e-05	0.000130189
Rin3	Ras and Rab interactor 3	6800.01	0.637002	0.142759	4.46206	8.12e-06	3.16e-05
3110043O21Rik	RIKEN cDNA 3110043O21 gene	932.376	0.636922	0.129529	4.9172	8.78e-07	3.84e-06
Emp3	epithelial membrane protein 3	7358.98	0.636681	0.120401	5.28801	1.24e-07	5.89e-07
Timeless	timeless circadian clock 1	2044.15	0.636668	0.104828	6.07344	1.25e-09	7.13e-09
Fancc	Fanconi anemia, complementation group C	754.3	0.634541	0.129067	4.91639	8.82e-07	3.85e-06
Akna	AT-hook transcription factor	198.395	0.634047	0.257835	2.45912	0.0139279	0.0312786
Pold3	polymerase (DNA-directed), delta 3, accessory subunit	2314.8	0.633654	0.0883867	7.16911	7.55e-13	5.44e-12
Inf2	inverted formin, FH2 and WH2 domain containing	13287.2	0.632427	0.0995084	6.35551	2.08e-10	1.25e-09
Rpl34	ribosomal protein L34	252.27	0.631805	0.232704	2.71505	0.00662652	0.0160707
Lin52	lin-52 homolog (C. elegans)	555.86	0.631036	0.156059	4.04357	5.26e-05	0.000182213
Cuedc1	CUE domain containing 1	3497.99	0.630948	0.0872046	7.23527	4.65e-13	3.41e-12
Smchd1	SMC hinge domain containing 1	8038.49	0.630472	0.207137	3.04374	0.00233655	0.00620878
Polr3h	polymerase (RNA) III (DNA directed) polypeptide H	1958.18	0.630204	0.142053	4.4364	9.15e-06	3.53e-05
Gars	glycyl-tRNA synthetase	14800.3	0.630129	0.111226	5.66528	1.47e-08	7.64e-08
Cd63	CD63 antigen	38403.5	0.630031	0.114323	5.51099	3.57e-08	1.79e-07
Pwp2	PWP2 periodic tryptophan protein homolog (yeast)	4426.74	0.629969	0.115337	5.462	4.71e-08	2.33e-07
Gpx1	glutathione peroxidase 1	12737.9	0.629037	0.123877	5.07791	3.82e-07	1.73e-06
Pus3	pseudouridine synthase 3	1010.04	0.628796	0.22647	2.77651	0.00549462	0.0135424
Aldh18a1	aldehyde dehydrogenase 18 family, member A1	3095.57	0.628661	0.137759	4.56349	5.03e-06	2e-05
Casp2	caspase 2	4636.35	0.628579	0.0953732	6.59074	4.38e-11	2.77e-10
Cacna2d1	calcium channel, voltage-dependent, alpha2/delta subunit 1	5777.91	0.628455	0.263995	2.38055	0.0172866	0.0379004
Tmcc1	transmembrane and coiled coil domains 1	2632.9	0.627806	0.0941761	6.66629	2.62e-11	1.69e-10
Fbxl17	F-box and leucine-rich repeat protein 17	4611.76	0.627767	0.0854378	7.34765	2.02e-13	1.52e-12
B630019K06Rik	RIKEN cDNA B630019K06 gene	449.185	0.627544	0.155547	4.03444	5.47e-05	0.000189125
Prdm4	PR domain containing 4	5037.01	0.626133	0.0893467	7.0079	2.42e-12	1.68e-11
[truncated: 5,328 more rows]

## Sheet: TGFB+2APB_vs_TGFb_sig
	TGF-β+2APB vs TGF-β significant DEGs
GeneID	description	baseMean	log2FoldChange	lfcSE	stat	pvalue	padj
Mroh4	maestro heat-like repeat family member 4	95.5299	4.24618	0.412502	10.2937	7.52e-25	1.35e-22
Birc7	baculoviral IAP repeat-containing 7 (livin)	85.3644	4.09322	0.446138	9.17479	4.52e-20	5.01e-18
Chrna4	cholinergic receptor, nicotinic, alpha polypeptide 4	70.4504	3.79996	0.470784	8.07155	6.94e-16	4.43e-14
Kcnn3	potassium intermediate/small conductance calcium-activated channel, subfamily N, member 3	87.3264	3.77779	0.402776	9.37938	6.64e-21	8.39e-19
Prkg1	protein kinase, cGMP-dependent, type I	144.782	3.57362	0.355073	10.0645	7.93e-24	1.26e-21
Fibcd1	fibrinogen C domain containing 1	63.2019	3.36273	0.439114	7.65798	1.89e-14	1.02e-12
Dlx3	distal-less homeobox 3	74.8341	3.21786	0.463221	6.94672	3.74e-12	1.5e-10
Ltf	lactotransferrin	31.2103	3.16051	0.597843	5.28652	1.25e-07	2.31e-06
Osm	oncostatin M	36.8257	3.15453	0.534405	5.90288	3.57e-09	8.97e-08
Scgb1b20	secretoglobin, family 1B, member 20	25.0098	3.1388	0.631146	4.97318	6.59e-07	1.06e-05
Gpr50	G-protein-coupled receptor 50	30.9816	3.10806	0.519189	5.98638	2.15e-09	5.73e-08
S100a9	S100 calcium binding protein A9 (calgranulin B)	119.609	2.90073	0.599638	4.83747	1.32e-06	1.98e-05
Nckap1l	NCK associated protein 1 like	102.19	2.89574	0.614823	4.70987	2.48e-06	3.5e-05
S100a8	S100 calcium binding protein A8 (calgranulin A)	83.0411	2.87692	0.572803	5.02252	5.1e-07	8.41e-06
Kcnab2	potassium voltage-gated channel, shaker-related subfamily, beta member 2	40.0952	2.71831	0.526308	5.16487	2.41e-07	4.25e-06
Bpi	bactericidal permeablility increasing protein	89.3312	2.69656	0.39337	6.85501	7.13e-12	2.71e-10
Kif26a	kinesin family member 26A	28.415	2.62247	0.516075	5.08156	3.74e-07	6.33e-06
Siglec1	sialic acid binding Ig-like lectin 1, sialoadhesin	41.1488	2.57599	0.476713	5.40365	6.53e-08	1.28e-06
Ngp	neutrophilic granule protein	48.8181	2.5571	0.625476	4.08824	4.35e-05	0.000444576
Dusp2	dual specificity phosphatase 2	148.785	2.5333	0.356219	7.11162	1.15e-12	4.95e-11
Vwf	Von Willebrand factor	118.654	2.52215	0.569586	4.42803	9.51e-06	0.000114909
Crabp2	cellular retinoic acid binding protein II	24.7445	2.51094	0.579968	4.32945	1.49e-05	0.000171726
Aldh1l1	aldehyde dehydrogenase 1 family, member L1	321.743	2.4713	0.22299	11.0826	1.52e-28	3.92e-26
3300005D01Rik	RIKEN cDNA 3300005D01 gene	39.508	2.45677	0.539974	4.54979	5.37e-06	6.94e-05
Trpv4	transient receptor potential cation channel, subfamily V, member 4	363.147	2.45674	0.208713	11.7709	5.52e-32	2.11e-29
Msi1	musashi RNA-binding protein 1	28.3066	2.44166	0.536714	4.54927	5.38e-06	6.95e-05
4632428N05Rik	NA	62.2201	2.43924	0.636439	3.83263	0.000126781	0.00115012
Trpm5	transient receptor potential cation channel, subfamily M, member 5	33.8764	2.42396	0.554429	4.37199	1.23e-05	0.000145221
Pyy	peptide YY	47.1024	2.41629	0.441498	5.47293	4.43e-08	8.85e-07
Srgn	serglycin	70.3313	2.39803	0.639116	3.7521	0.000175357	0.00152586
Nptx1	neuronal pentraxin 1	22.4035	2.38244	0.634433	3.75523	0.000173182	0.00151046
Syk	spleen tyrosine kinase	94.284	2.37514	0.635029	3.7402	0.000183871	0.00158883
Arc	activity regulated cytoskeletal-associated protein	328.194	2.33075	0.26886	8.66901	4.36e-18	3.95e-16
F13a1	coagulation factor XIII, A1 subunit	50.4477	2.32836	0.464438	5.0133	5.35e-07	8.76e-06
Fgf18	fibroblast growth factor 18	88.3598	2.32174	0.350981	6.61499	3.72e-11	1.28e-09
Arid3c	AT rich interactive domain 3C (BRIGHT-like)	147.812	2.30004	0.336102	6.84328	7.74e-12	2.92e-10
Pth1r	parathyroid hormone 1 receptor	82.0045	2.29567	0.373657	6.14379	8.06e-10	2.28e-08
Hr	hairless	1494.1	2.28708	0.122306	18.6997	4.98e-78	7.43e-74
Galnt6	UDP-N-acetyl-alpha-D-galactosamine:polypeptide N-acetylgalactosaminyltransferase 6	26.8507	2.26509	0.638716	3.54632	0.000390652	0.00306343
Ifi27l2a	interferon, alpha-inducible protein 27 like 2A	20.975	2.25983	0.636435	3.55076	0.000384118	0.00301853
Kcnab1	potassium voltage-gated channel, shaker-related subfamily, beta member 1	59.4087	2.25128	0.380763	5.91255	3.37e-09	8.52e-08
Coro1a	coronin, actin binding protein 1A	104.319	2.23178	0.60096	3.71368	0.000204264	0.00174185
Cxcl13	chemokine (C-X-C motif) ligand 13	23.3965	2.2289	0.554898	4.01677	5.9e-05	0.00058659
Sh2d3c	SH2 domain containing 3C	908.077	2.21563	0.158695	13.9615	2.68e-44	2.66e-41
Spint1	serine protease inhibitor, Kunitz type 1	28.5701	2.18107	0.63628	3.42785	0.000608375	0.00446791
Scgb2b7	secretoglobin, family 2B, member 7	29.0108	2.17385	0.638789	3.40308	0.000666316	0.00482223
Duoxa1	dual oxidase maturation factor 1	159.916	2.17322	0.295053	7.36552	1.76e-13	8.39e-12
Prg4	proteoglycan 4 (megakaryocyte stimulating factor, articular superficial zone protein)	147.716	2.16284	0.405338	5.33589	9.51e-08	1.79e-06
Klhl6	kelch-like 6	22.9482	2.14536	0.638016	3.36255	0.000772252	0.00548255
H2-Eb1	histocompatibility 2, class II antigen E beta	87.1947	2.1368	0.596322	3.5833	0.000339282	0.00271772
Ptprt	protein tyrosine phosphatase, receptor type, T	88.6267	2.13625	0.379049	5.63581	1.74e-08	3.81e-07
Gfra1	glial cell line derived neurotrophic factor family receptor alpha 1	826.631	2.129	0.159713	13.3301	1.55e-40	1.21e-37
Hecw1	HECT, C2 and WW domain containing E3 ubiquitin protein ligase 1	39.2534	2.11358	0.523516	4.03728	5.41e-05	0.000542317
Scgb2b20	secretoglobin, family 2B, member 20	33.2873	2.10866	0.638332	3.3034	0.000955211	0.00652086
Gm20744	predicted gene, 20744	26.6788	2.09547	0.525215	3.98974	6.61e-05	0.000648129
Serpinb9e	serine (or cysteine) peptidase inhibitor, clade B, member 9e	160.123	2.09246	0.363849	5.75089	8.88e-09	2.07e-07
AA467197	expressed sequence AA467197	91.6865	2.09215	0.631839	3.31121	0.000928928	0.00637351
Csf1r	colony stimulating factor 1 receptor	245.659	2.08583	0.620178	3.36328	0.000770234	0.00547082
Gpr97	NA	131.893	2.0839	0.270453	7.70522	1.31e-14	7.17e-13
Gatsl3	GATS protein-like 3	2227.42	2.08079	0.141171	14.7395	3.59e-49	4.13e-46
Trim10	tripartite motif-containing 10	20.1321	2.06195	0.562917	3.66297	0.000249306	0.00208192
Bend6	BEN domain containing 6	88.734	2.06049	0.331691	6.21206	5.23e-10	1.51e-08
Fosb	FBJ osteosarcoma oncogene B	510.05	2.05745	0.220601	9.32658	1.09e-20	1.33e-18
AI662270	expressed sequence AI662270	23.8993	2.05647	0.632375	3.25198	0.00114605	0.00759439
Wnt7a	wingless-type MMTV integration site family, member 7A	1075.33	2.04621	0.203836	10.0385	1.03e-23	1.6e-21
Emilin2	elastin microfibril interfacer 2	55.9961	2.03988	0.637036	3.20214	0.0013641	0.00882377
Ncf2	neutrophil cytosolic factor 2	364.596	2.0356	0.370939	5.48769	4.07e-08	8.23e-07
2610018G03Rik	NA	43.2617	2.03124	0.508321	3.99599	6.44e-05	0.000632933
Arhgap9	Rho GTPase activating protein 9	35.3875	2.0264	0.638436	3.17402	0.00150346	0.00955541
Krt16	keratin 16	28.3153	2.02515	0.531618	3.8094	0.000139304	0.00124854
Cytip	cytohesin 1 interacting protein	47.564	2.02398	0.639165	3.1666	0.00154231	0.00977322
Selp	selectin, platelet	28.6095	2.02072	0.58231	3.47018	0.000520113	0.00388471
St8sia2	ST8 alpha-N-acetyl-neuraminide alpha-2,8-sialyltransferase 2	70.5886	2.0207	0.394929	5.11662	3.11e-07	5.39e-06
Igj	NA	41.3381	2.02009	0.571061	3.53743	0.000404047	0.00314862
Pim1	proviral integration site 1	3548.91	2.01888	0.121608	16.6015	6.8e-62	2.03e-58
Reln	reelin	34.8838	2.01702	0.488132	4.13213	3.59e-05	0.000375606
Acp5	acid phosphatase 5, tartrate resistant	44.1965	2.00141	0.630671	3.17346	0.00150633	0.00956957
Slc38a3	solute carrier family 38, member 3	136.157	2.00112	0.337283	5.93307	2.97e-09	7.65e-08
Atp2a3	ATPase, Ca++ transporting, ubiquitous	33.4638	1.99752	0.6366	3.13779	0.00170226	0.0105933
Wdfy4	WD repeat and FYVE domain containing 4	28.4878	1.99449	0.634589	3.14297	0.00167243	0.0104382
Napsa	napsin A aspartic peptidase	78.0076	1.98223	0.635406	3.11962	0.00181084	0.0111758
Fcgr2b	Fc receptor, IgG, low affinity IIb	88.4935	1.97569	0.632781	3.12224	0.00179482	0.0110969
Vwa1	von Willebrand factor A domain containing 1	98.248	1.97538	0.31048	6.36235	1.99e-10	6.27e-09
Adra1b	adrenergic receptor, alpha 1b	228.187	1.9679	0.275957	7.1312	9.95e-13	4.33e-11
Fam111a	family with sequence similarity 111, member A	22.6063	1.96336	0.638679	3.0741	0.00211142	0.0126643
Arhgap30	Rho GTPase activating protein 30	52.0915	1.9519	0.638467	3.05717	0.00223438	0.0132902
Pycard	PYD and CARD domain containing	59.8372	1.94674	0.636832	3.05692	0.00223626	0.0132902
Laptm5	lysosomal-associated protein transmembrane 5	360.576	1.93818	0.638324	3.03636	0.00239455	0.0140962
Pkp3	plakophilin 3	83.6462	1.92896	0.408834	4.71821	2.38e-06	3.38e-05
F7	coagulation factor VII	51.3606	1.92251	0.629049	3.05621	0.00224155	0.0133163
Tnfaip6	tumor necrosis factor alpha induced protein 6	52.4845	1.92227	0.436374	4.40511	1.06e-05	0.000126456
AB124611	cDNA sequence AB124611	31.5857	1.92192	0.632361	3.03927	0.00237149	0.0139825
Dusp13	dual specificity phosphatase 13	37.5325	1.91798	0.46717	4.10553	4.03e-05	0.000417748
Il24	interleukin 24	52.6176	1.91173	0.451878	4.23064	2.33e-05	0.000255882
Rufy4	RUN and FYVE domain containing 4	1898.19	1.90702	0.168595	11.3113	1.15e-29	3.52e-27
Espnl	espin-like	28.6603	1.89964	0.519786	3.65466	0.000257522	0.00213381
Duox2	dual oxidase 2	46.8868	1.89628	0.609764	3.10987	0.0018717	0.0114897
Tmem154	transmembrane protein 154	46.0833	1.8902	0.628757	3.00626	0.00264486	0.0153517
Ccm2l	cerebral cavernous malformation 2-like	26.7291	1.88789	0.547544	3.44793	0.000564904	0.00418989
Prex1	phosphatidylinositol-3,4,5-trisphosphate-dependent Rac exchange factor 1	72.264	1.88485	0.553423	3.40581	0.000659673	0.00478343
H2-Aa	histocompatibility 2, class II antigen A, alpha	108.846	1.8772	0.60898	3.08253	0.00205252	0.012379
Arl4d	ADP-ribosylation factor-like 4D	498.87	1.87704	0.171443	10.9485	6.76e-28	1.6e-25
Gm5938	predicted gene 5938	26	1.87651	0.633101	2.96399	0.00303678	0.0172377
Slamf8	SLAM family member 8	34.1005	1.86645	0.637848	2.92617	0.00343165	0.0192159
Olr1	oxidized low density lipoprotein (lectin-like) receptor 1	1636.73	1.86546	0.201383	9.26327	1.98e-20	2.35e-18
Lrrc2	leucine rich repeat containing 2	517.144	1.85554	0.263582	7.03971	1.93e-12	8.08e-11
Abcg1	ATP-binding cassette, sub-family G (WHITE), member 1	71.4152	1.83949	0.621066	2.96183	0.00305815	0.0173252
Ctse	cathepsin E	19373.1	1.83295	0.109427	16.7504	5.62e-63	2.1e-59
Renbp	renin binding protein	31.4549	1.82911	0.637572	2.86887	0.00411947	0.0224525
Ephb2	Eph receptor B2	704.329	1.82859	0.175484	10.4203	2e-25	3.79e-23
Klf4	Kruppel-like factor 4 (gut)	1087.9	1.82835	0.182311	10.0287	1.14e-23	1.74e-21
Tpsab1	tryptase alpha/beta 1	26.6597	1.82449	0.556287	3.27976	0.00103894	0.00700277
Pstpip1	proline-serine-threonine phosphatase-interacting protein 1	695.842	1.82441	0.193231	9.4416	3.67e-21	4.89e-19
Lpcat2	lysophosphatidylcholine acyltransferase 2	27.5289	1.81604	0.637576	2.84835	0.00439469	0.0235991
Hs3st3a1	heparan sulfate (glucosamine) 3-O-sulfotransferase 3A1	34.711	1.81499	0.467343	3.88365	0.000102902	0.000954382
Rdh8	retinol dehydrogenase 8	52.6488	1.81455	0.459773	3.94662	7.93e-05	0.000758716
Cd52	CD52 antigen	128.93	1.80512	0.625168	2.88742	0.00388417	0.0213415
Pik3r6	phosphoinositide-3-kinase, regulatory subunit 6	45.0375	1.79889	0.503202	3.57488	0.000350386	0.00278572
Clec4a2	C-type lectin domain family 4, member a2	50.3913	1.79309	0.635763	2.82037	0.0047968	0.0254107
Slpi	secretory leukocyte peptidase inhibitor	32.7134	1.79297	0.601563	2.98052	0.00287762	0.0164658
Notch3	notch 3	26.3932	1.78704	0.494929	3.61071	0.000305364	0.0024766
Kcnh6	potassium voltage-gated channel, subfamily H (eag-related), member 6	135.877	1.7833	0.30704	5.80803	6.32e-09	1.51e-07
Wnt1	wingless-type MMTV integration site family, member 1	100.45	1.782	0.323048	5.51622	3.46e-08	7.18e-07
Xirp1	xin actin-binding repeat containing 1	50.3714	1.77999	0.427456	4.16415	3.13e-05	0.000332173
Atp8b4	ATPase, class I, type 8B, member 4	25.5381	1.779	0.635812	2.79799	0.00514213	0.0268872
Irf4	interferon regulatory factor 4	24.902	1.77633	0.637228	2.78759	0.0053101	0.0275723
Sash3	SAM and SH3 domain containing 3	27.5901	1.77323	0.610709	2.90357	0.00368938	0.0204368
Gadd45a	growth arrest and DNA-damage-inducible 45 alpha	8565.19	1.77138	0.143249	12.3657	4.01e-35	1.93e-32
Selplg	selectin, platelet (p-selectin) ligand	90.7474	1.77094	0.624473	2.83589	0.00456986	0.0243818
Fgfr1	fibroblast growth factor receptor 1	4264.42	1.77042	0.143375	12.3482	4.98e-35	2.32e-32
Tusc5	tumor suppressor candidate 5	47.4792	1.76824	0.469429	3.76679	0.000165357	0.00145411
Angptl2	angiopoietin-like 2	2994.72	1.76807	0.173151	10.2111	1.77e-24	3.03e-22
Col6a3	collagen, type VI, alpha 3	40.814	1.76652	0.481126	3.67164	0.000241003	0.00201936
Akap6	A kinase (PRKA) anchor protein 6	33.8831	1.76102	0.514928	3.41993	0.000626379	0.0045776
St6galnac4	ST6 (alpha-N-acetyl-neuraminyl-2,3-beta-galactosyl-1,3)-N-acetylgalactosaminide alpha-2,6-sialyltransferase 4	32.0738	1.75695	0.634695	2.76818	0.00563699	0.0289473
Gbp5	guanylate binding protein 5	69.9645	1.75498	0.639168	2.74572	0.00603783	0.0305847
Htra1	HtrA serine peptidase 1	337.999	1.75042	0.205975	8.49818	1.93e-17	1.55e-15
Arhgef6	Rac/Cdc42 guanine nucleotide exchange factor (GEF) 6	28.8889	1.74419	0.639025	2.72945	0.00634399	0.0318449
Efna3	ephrin A3	55.9565	1.73371	0.47605	3.64187	0.000270668	0.00222299
Fam102a	family with sequence similarity 102, member A	6009.5	1.72521	0.107467	16.0534	5.41e-58	1.15e-54
Pou2f3	POU domain, class 2, transcription factor 3	27.1341	1.72376	0.53154	3.24296	0.00118295	0.0078042
Btbd11	BTB (POZ) domain containing 11	1347.73	1.72266	0.124498	13.8369	1.53e-43	1.42e-40
Radil	Ras association and DIL domains	288.03	1.72002	0.256127	6.7155	1.87e-11	6.76e-10
Prkcb	protein kinase C, beta	45.4501	1.7176	0.638483	2.69012	0.0071426	0.0349587
Slc39a2	solute carrier family 39 (zinc transporter), member 2	60.5778	1.71506	0.407118	4.21269	2.52e-05	0.000274879
Pik3r5	phosphoinositide-3-kinase, regulatory subunit 5, p101	74.5539	1.70952	0.622938	2.74429	0.00606427	0.0306978
Bdh2	3-hydroxybutyrate dehydrogenase, type 2	119.205	1.7072	0.318049	5.36775	7.97e-08	1.52e-06
Glp1r	glucagon-like peptide 1 receptor	25.3717	1.70557	0.510245	3.34265	0.000829839	0.00582214
Entpd1	ectonucleoside triphosphate diphosphohydrolase 1	24.5913	1.70251	0.637862	2.66909	0.00760579	0.0367199
Tbx10	T-box 10	35.218	1.69001	0.551244	3.06582	0.00217076	0.0129837
Cd302	CD302 antigen	52.4862	1.6893	0.630231	2.68045	0.00735231	0.0357273
Dock2	dedicator of cyto-kinesis 2	52.7672	1.68597	0.636625	2.64829	0.00808991	0.0386941
Kctd12	potassium channel tetramerisation domain containing 12	161.372	1.68482	0.632184	2.66509	0.00769688	0.0370518
Il7r	interleukin 7 receptor	30.8143	1.67404	0.637966	2.62402	0.00868986	0.0410506
Vav1	vav 1 oncogene	42.7376	1.67111	0.636005	2.62752	0.00860102	0.0406796
St14	suppression of tumorigenicity 14 (colon carcinoma)	62.241	1.66966	0.383433	4.35449	1.33e-05	0.000155377
Bnc1	basonuclin 1	831.065	1.66614	0.181429	9.18346	4.17e-20	4.68e-18
Clcn1	chloride channel, voltage-sensitive 1	29.3893	1.66421	0.483817	3.43975	0.000582259	0.00429726
H2-Ab1	histocompatibility 2, class II antigen A, beta 1	114.432	1.66421	0.595983	2.79237	0.0052323	0.0272822
Aqp8	aquaporin 8	27.5469	1.6634	0.624307	2.66439	0.00771292	0.0370991
Rgs4	regulator of G-protein signaling 4	65.7207	1.66141	0.567887	2.9256	0.00343798	0.0192369
Gm12250	predicted gene 12250	103.145	1.66099	0.616198	2.69555	0.00702722	0.0344958
Cd48	CD48 antigen	21.5788	1.65533	0.60927	2.71692	0.00658933	0.0328043
Card11	caspase recruitment domain family, member 11	20.2907	1.65497	0.627076	2.63919	0.00831046	0.0395841
Igf1	insulin-like growth factor 1	30.2105	1.65488	0.637725	2.59498	0.00945961	0.0439632
Trpv2	transient receptor potential cation channel, subfamily V, member 2	41.4093	1.65469	0.620765	2.66556	0.00768599	0.0370233
Sox10	SRY (sex determining region Y)-box 10	56.794	1.65469	0.438862	3.7704	0.000162985	0.00143834
Tyrobp	TYRO protein tyrosine kinase binding protein	121.784	1.64836	0.614413	2.68282	0.00730051	0.0355219
C1qa	complement component 1, q subcomponent, alpha polypeptide	22.2684	1.64094	0.630515	2.60253	0.00925381	0.0432763
Bcl2a1b	B cell leukemia/lymphoma 2 related protein A1b	36.2997	1.64087	0.611049	2.68533	0.00724582	0.0353364
Cdk5r1	cyclin-dependent kinase 5, regulatory subunit 1 (p35)	615.672	1.64046	0.184442	8.89421	5.88e-19	5.92e-17
Tbkbp1	TBK1 binding protein 1	198.515	1.63997	0.349643	4.6904	2.73e-06	3.81e-05
Gp49a	NA	55.0936	1.63839	0.639197	2.5632	0.0103711	0.0472736
Slc37a2	solute carrier family 37 (glycerol-3-phosphate transporter), member 2	75.9189	1.63831	0.445185	3.68007	0.00023317	0.00195924
Megf10	multiple EGF-like-domains 10	1794.59	1.63817	0.211864	7.73217	1.06e-14	5.84e-13
Snca	synuclein, alpha	82.9198	1.63629	0.374209	4.37267	1.23e-05	0.000144939
Ccdc19	NA	26.7388	1.63545	0.500446	3.26798	0.00108316	0.0072452
Krt80	keratin 80	1117.36	1.6341	0.179339	9.1118	8.1e-20	8.83e-18
Il21r	interleukin 21 receptor	125.363	1.63338	0.400187	4.08153	4.47e-05	0.000456583
Baiap2	brain-specific angiogenesis inhibitor 1-associated protein 2	9464.1	1.63157	0.151948	10.7377	6.77e-27	1.49e-24
Clec7a	C-type lectin domain family 7, member a	320.98	1.6313	0.625921	2.60623	0.00915442	0.0428787
Gpr25	G protein-coupled receptor 25	59.621	1.63071	0.522223	3.12263	0.00179241	0.0110896
Serpinb9c	serine (or cysteine) peptidase inhibitor, clade B, member 9c	109.942	1.62173	0.343753	4.71773	2.38e-06	3.38e-05
Il2rg	interleukin 2 receptor, gamma chain	60.8908	1.621	0.63867	2.53809	0.0111458	0.0499412
Klf8	Kruppel-like factor 8	39.7011	1.62073	0.584488	2.77291	0.00555578	0.0285969
Plxna4	plexin A4	5060.62	1.6195	0.142955	11.3287	9.46e-30	2.94e-27
Sp8	trans-acting transcription factor 8	390.707	1.6186	0.204373	7.91985	2.38e-15	1.4e-13
Syn2	synapsin II	28.302	1.60707	0.551334	2.91487	0.00355838	0.0197919
Mst1r	macrophage stimulating 1 receptor (c-met-related tyrosine kinase)	503.26	1.60262	0.184523	8.68521	3.78e-18	3.48e-16
Iglon5	IgLON family member 5	4730.86	1.59495	0.175453	9.09042	9.87e-20	1.05e-17
Bik	BCL2-interacting killer	46.1113	1.59191	0.430908	3.69431	0.000220486	0.0018642
Tspan18	tetraspanin 18	2091	1.59007	0.187669	8.47273	2.4e-17	1.88e-15
Ryr1	ryanodine receptor 1, skeletal muscle	70.3106	1.58774	0.42014	3.77908	0.000157411	0.00139504
Itgb2	integrin beta 2	621.597	1.58423	0.584705	2.70946	0.00673938	0.0333793
Dll1	delta-like 1 (Drosophila)	1329.01	1.58353	0.15702	10.0849	6.44e-24	1.05e-21
Cd109	CD109 antigen	811.403	1.57782	0.142686	11.058	2.01e-28	4.99e-26
Ush1g	Usher syndrome 1G	103.61	1.57688	0.45753	3.4465	0.000567905	0.00420588
6430571L13Rik	RIKEN cDNA 6430571L13 gene	62.5684	1.57412	0.535411	2.94001	0.00328201	0.0184403
Gas7	growth arrest specific 7	169.088	1.5732	0.335939	4.683	2.83e-06	3.94e-05
Kcnk1	potassium channel, subfamily K, member 1	35.3321	1.57217	0.482209	3.26036	0.00111273	0.00740644
Cldn15	claudin 15	21.1105	1.56198	0.549729	2.84136	0.00449211	0.0240271
Rab3il1	RAB3A interacting protein (rabin3)-like 1	98.6234	1.56192	0.517269	3.01955	0.0025315	0.0147858
[truncated: 3,064 more rows]

## Sheet: interval_1.5_table_wbaseMeanCO_
	Interval 1.5 table with base mean cutoff
[truncated: 1,593 more rows]

## Sheet: Genes_Up_then_Down
	Genes that are upregulated with TGF-β and down with TGF-β+2APB
[truncated: 740 more rows]

[truncated: 1 more sheets: Genes_Down_then_Up]
